# Supplementary material for: Scaffolding-dependent CASP1 constrains excessive cell-intrinsic inflammatory signaling in leukemia
Source: Cell Chem Biol. Author manuscript; Available in PMC 2026 Jun 28. (PMC13310425; doi:10.1016/j.chembiol.2025.12.002)
Supplement: Table S1 [file NIHMS2173962-supplement-Table_S1.xlsx]

## Sheet: Table S1
Table S1. Differentially expressed genes in THP1 sgCASP1 vs sgAAVS1 cells, related to Figure 4.
	Gene	Log (Fold Change)	AveExpr	t	P Value	Adj P Value
	MMP9	10.54	4.302	3.665	0.01544	0.01544
	ADAMDEC1	8.576	4.79	6.782	0.001216	0.001216
	C1QC	8.264	2.406	9.004	0.0003373	0.0003373
	FCGR3A	7.799	1.394	7.268	0.0008926	0.0008926
	CHST15	7.071	1.088	2.725	0.04308	0.04308
	C1QB	7.055	1.052	4.316	0.008224	0.008224
	CD163	6.972	1.785	4.461	0.007206	0.007206
	EPB41L3	6.861	3.448	4.143	0.009656	0.009656
	CXCL1	6.746	0.9199	3.304	0.02252	0.02252
	S100A12	6.414	1.513	4.609	0.006316	0.006316
	C1QA	6.372	3.084	6.318	0.001661	0.001661
	HMOX1	6.288	3.878	3.217	0.02473	0.02473
	PLA2G7	6.151	0.6202	3.752	0.01414	0.01414
	GLIS3	6.039	2.733	3.221	0.02463	0.02463
	CHST2	6.019	4.11	6.665	0.001313	0.001313
	IL4I1	5.976	4.583	2.747	0.042	0.042
	OLFML2B	5.932	1.264	5.14	0.004027	0.004027
	FCAR	5.93	1.259	6.63	0.001344	0.001344
	MARCO	5.809	2.085	3.192	0.02542	0.02542
	FPR1	5.785	1.228	3.043	0.02996	0.02996
	SIGLEC7	5.781	0.4014	6.086	0.001957	0.001957
	S100B	5.748	1.781	5.367	0.003357	0.003357
	FAIM3	5.564	0.3273	3.876	0.01249	0.01249
	MGAT3	5.561	1.124	2.97	0.03251	0.03251
	SLAMF8	5.53	3.53	3.346	0.02154	0.02154
	SPP1	5.392	6.035	3.096	0.02826	0.02826
	CALN1	5.36	0.2012	5.186	0.00388	0.00388
	FCGBP	5.346	0.0524	2.98	0.03214	0.03214
	GPR82	5.296	0.1703	5.107	0.004136	0.004136
	NFKBIZ	5.263	3.7	3.496	0.01838	0.01838
	MERTK	5.216	2.521	4.284	0.008466	0.008466
	MMP8	5.215	0.1159	5.939	0.002175	0.002175
	IFI30	5.212	6.055	3.61	0.01632	0.01632
	KCNK13	5.21	0.08958	7.048	0.001024	0.001024
	BCL3	5.136	3.705	4.19	0.00924	0.00924
	STAB1	5.134	-0.02594	3.786	0.01366	0.01366
	RNASE1	5.103	1.12	4.484	0.007057	0.007057
	SHROOM3	5.083	0.05887	5.299	0.003542	0.003542
	HES1	5.077	0.1104	2.962	0.03281	0.03281
	NFE2L3	5.066	3.927	13.3	5.459e-05	5.459e-05
	S100A9	5.039	8.261	12.82	6.488e-05	6.488e-05
	CR1	5.034	1.16	6.423	0.001545	0.001545
	FEZ1	4.995	4.211	6.414	0.001555	0.001555
	CLEC7A	4.967	0.7985	4.567	0.006554	0.006554
	GMPR	4.934	0.7793	4.049	0.01057	0.01057
	S100A8	4.913	6.557	16.15	2.177e-05	2.177e-05
	SLCO2B1	4.895	0.6929	5.781	0.002444	0.002444
	IL8	4.887	6.285	3.069	0.0291	0.0291
	PTAFR	4.874	5.528	9.933	0.0002143	0.0002143
	SIGLEC9	4.862	1.161	2.878	0.03612	0.03612
	PTGER2	4.82	0.7034	4.746	0.005601	0.005601
	LOC102724714	4.815	-0.1141	6.455	0.001512	0.001512
	CMKLR1	4.806	0.6594	6.468	0.001498	0.001498
	CYBB	4.779	6.049	6.237	0.001758	0.001758
	MGLL	4.775	3.13	2.644	0.04739	0.04739
	PRG2	4.736	4.547	3.633	0.01595	0.01595
	ROR2	4.724	-0.1531	6.289	0.001695	0.001695
	CYP1B1	4.714	4.762	12.53	7.248e-05	7.248e-05
	BHLHE41	4.713	-0.1434	5.865	0.002297	0.002297
	HS3ST1	4.704	-0.06896	2.779	0.04047	0.04047
	SAMSN1	4.69	4.465	3.801	0.01346	0.01346
	ZC3H12A	4.681	4.95	4.596	0.006387	0.006387
	C3	4.641	6.346	6.656	0.001321	0.001321
	PDE4B	4.634	3.895	10.93	0.0001371	0.0001371
	CADM1	4.63	3.177	4.052	0.01054	0.01054
	HLA-F	4.512	3.143	7.074	0.001007	0.001007
	DCN	4.469	-0.1877	2.853	0.03716	0.03716
	PIGR	4.45	1.284	4.514	0.006871	0.006871
	MAF	4.441	3.734	3.494	0.01842	0.01842
	CCND1	4.406	3.347	2.644	0.04734	0.04734
	DTX1	4.37	-0.3046	5.126	0.004074	0.004074
	ARHGAP24	4.362	1.643	3.581	0.01682	0.01682
	IL18RAP	4.353	-0.2722	3.604	0.01642	0.01642
	CLEC5A	4.309	0.4387	5.974	0.00212	0.00212
	CACNG5	4.293	-0.3374	4.848	0.005136	0.005136
	GUCY1A2	4.29	1.183	5.815	0.002382	0.002382
	TNFAIP3	4.267	5.437	6.691	0.00129	0.00129
	LACC1	4.249	5.574	3.216	0.02477	0.02477
	NR2F2	4.247	1.828	5.247	0.003691	0.003691
	CTSB	4.21	9.193	3.832	0.01306	0.01306
	NRP1	4.209	5.014	3.791	0.01359	0.01359
	PID1	4.204	-0.3601	4.007	0.01101	0.01101
	FGF2	4.158	-0.4035	4.674	0.005962	0.005962
	SERPINA1	4.155	4.325	2.779	0.04044	0.04044
	BIRC3	4.147	2.174	3.274	0.02325	0.02325
	ALDH1A1	4.134	0.2923	4.172	0.0094	0.0094
	SERPINA9	4.114	-0.4136	4.242	0.008804	0.008804
	MT1M	4.09	-0.389	3.145	0.02677	0.02677
	BMPER	4.049	-0.5732	3.415	0.02	0.02
	ANKRD22	4.043	-0.3922	2.692	0.04475	0.04475
	SLC7A8	4.022	1.991	4.184	0.009295	0.009295
	LRP1	3.938	5.051	7.612	0.0007251	0.0007251
	SOD2	3.926	6.883	2.667	0.04607	0.04607
	MAP1LC3C	3.906	-0.5216	4.151	0.009585	0.009585
	FPR2	3.891	1.627	6.86	0.001155	0.001155
	CTSH	3.874	7.114	5.209	0.003807	0.003807
	HLA-H	3.86	0.9937	3.995	0.01113	0.01113
	NCF1C	3.813	5.129	2.815	0.03881	0.03881
	TFAP2A	3.798	1.583	6.675	0.001304	0.001304
	DNAH17	3.796	-0.5428	3.154	0.0265	0.0265
	MS4A2	3.78	-0.5978	4.362	0.007882	0.007882
	LOC284561	3.76	1.129	2.667	0.04609	0.04609
	CCL13	3.754	-0.673	4.36	0.007899	0.007899
	VSNL1	3.716	1.278	5.935	0.002181	0.002181
	RP11-290F20.3	3.688	0.1832	3.176	0.02588	0.02588
	CLU	3.653	2.17	2.826	0.03833	0.03833
	MT2A	3.644	6.085	13.09	5.883e-05	5.883e-05
	BHLHE22	3.641	3.596	7.946	0.0005968	0.0005968
	FUCA1	3.63	4.832	6.435	0.001533	0.001533
	FTH1	3.62	10.45	3.699	0.01492	0.01492
	RHOH	3.59	1.248	3.942	0.01171	0.01171
	DMXL2	3.588	6.408	8.412	0.0004605	0.0004605
	KLHDC7B	3.588	0.7481	4.215	0.009032	0.009032
	ZMIZ1-AS1	3.585	0.1229	2.895	0.0354	0.0354
	ZCCHC5	3.575	0.4551	4.767	0.005503	0.005503
	SOCS3	3.544	4.954	4.741	0.005626	0.005626
	PCOLCE2	3.536	2.341	6.691	0.00129	0.00129
	TRAM1L1	3.523	-0.7097	3.632	0.01597	0.01597
	ABI3	3.517	1.502	5.44	0.003169	0.003169
	COLEC12	3.486	-0.08023	2.607	0.04949	0.04949
	DRAM1	3.462	5.302	2.65	0.04703	0.04703
	CXCL2	3.45	1.113	2.84	0.03773	0.03773
	LPXN	3.432	5.276	3.048	0.0298	0.0298
	CNTNAP1	3.419	1.071	3.666	0.01542	0.01542
	GDA	3.416	0.02277	3.846	0.01287	0.01287
	ALOX5AP	3.403	5.12	12.73	6.708e-05	6.708e-05
	TBXAS1	3.401	2.928	3.587	0.01672	0.01672
	IFITM3	3.397	7.669	4.214	0.009034	0.009034
	VAMP5	3.396	-0.8272	4.198	0.009177	0.009177
	GABBR2	3.367	1.095	5.475	0.003083	0.003083
	DYSF	3.367	1.351	5.452	0.003139	0.003139
	POU2F2	3.359	5.969	5.703	0.00259	0.00259
	CYP27A1	3.348	1.77	3.49	0.01849	0.01849
	ENAH	3.346	1.909	4.915	0.00485	0.00485
	LOC101927070	3.346	-0.04742	4.589	0.006426	0.006426
	BDKRB2	3.346	-0.8727	3.886	0.01237	0.01237
	IFITM1	3.335	5.988	2.723	0.04319	0.04319
	FCRLB	3.31	0.6544	2.603	0.04974	0.04974
	GPRIN3	3.307	1.586	3.531	0.01771	0.01771
	SLC2A6	3.296	4.914	3.753	0.01412	0.01412
	LOC100996740	3.277	-0.8788	4.027	0.01079	0.01079
	CTSL	3.262	6.89	2.738	0.04241	0.04241
	PLAUR	3.245	6.469	3.992	0.01116	0.01116
	GNLY	3.22	-0.1466	4.003	0.01104	0.01104
	SCG2	3.218	-0.08023	2.944	0.0335	0.0335
	DCUN1D3	3.209	1.34	3.216	0.02478	0.02478
	SWT1	3.205	0.5929	2.791	0.03988	0.03988
	LOC102724545	3.196	-0.8788	3.383	0.02069	0.02069
	POPDC3	3.196	-0.8788	3.383	0.02069	0.02069
	APLF	3.194	0.2759	4.031	0.01075	0.01075
	ANXA3	3.172	2.748	3.195	0.02533	0.02533
	MGAT4C	3.17	0.6233	4.288	0.008436	0.008436
	SERPINE2	3.166	3.834	2.854	0.03711	0.03711
	PLEKHO1	3.164	5.894	3.979	0.0113	0.0113
	CYB5R2	3.162	3.202	4.121	0.009865	0.009865
	PIM1	3.14	5.48	5.339	0.00343	0.00343
	CRABP2	3.138	-0.9391	3.778	0.01377	0.01377
	LINC00599	3.138	-0.9391	3.778	0.01377	0.01377
	PHLDA1	3.134	3.654	3.144	0.02678	0.02678
	ANTXR1	3.133	3.887	8.964	0.0003442	0.0003442
	TREML3P	3.123	-0.9695	3.752	0.01414	0.01414
	LOC401463	3.113	-0.1254	3.444	0.0194	0.0194
	CBLN3	3.097	0.5993	3.866	0.01263	0.01263
	ALOX5	3.076	4.063	3.196	0.02531	0.02531
	MSC	3.075	3.686	4.484	0.007058	0.007058
	KREMEN1	3.073	4.846	3.045	0.02989	0.02989
	CTSD	3.061	9.47	11.05	0.0001307	0.0001307
	AMPD3	3.054	5.938	3.996	0.01112	0.01112
	ACSL1	3.054	6.868	3.691	0.01504	0.01504
	CILP2	3.035	0.8058	3.352	0.02139	0.02139
	SPRY1	3.034	0.8513	3.893	0.0123	0.0123
	LINC00900	3.027	1.756	2.897	0.03534	0.03534
	CD36	3.019	5.959	4.183	0.009306	0.009306
	C2	3.011	3.929	3.581	0.01682	0.01682
	GPNMB	3.004	5.953	2.811	0.03901	0.03901
	CD83	2.999	3.939	3.076	0.0289	0.0289
	SNORD50B	2.973	-1.011	3.438	0.01953	0.01953
	CECR1	2.942	5.528	3.051	0.02971	0.02971
	CCL5	2.931	6.996	4.698	0.005841	0.005841
	SLC11A1	2.926	4.629	4.553	0.006635	0.006635
	TMEM176B	2.923	-0.2733	3.905	0.01215	0.01215
	GFPT2	2.91	-0.2044	2.697	0.04453	0.04453
	CEACAM4	2.908	0.9985	3.442	0.01945	0.01945
	UBE2L6	2.893	5.029	3.573	0.01696	0.01696
	INA	2.885	-0.3096	3.617	0.01621	0.01621
	IL15RA	2.884	2.58	4.884	0.004979	0.004979
	TBC1D2	2.849	4.414	6.607	0.001364	0.001364
	ARL4C	2.847	2.694	3.093	0.02836	0.02836
	CYB561A3	2.846	7.203	16.59	1.914e-05	1.914e-05
	GPR35	2.827	3.953	2.643	0.04745	0.04745
	TTC39A	2.819	-1.102	3.33	0.02191	0.02191
	NKX2-2	2.819	-1.102	3.33	0.02191	0.02191
	ADAM9	2.816	5.867	3.658	0.01555	0.01555
	SLC45A3	2.804	5.09	10.21	0.000189	0.000189
	PTGDS	2.802	3.057	6.838	0.001172	0.001172
	C17orf51	2.801	-0.3457	3.591	0.01664	0.01664
	CEACAM19	2.79	0.05887	3.619	0.01617	0.01617
	PLIN2	2.771	7.423	8.452	0.0004508	0.0004508
	COL6A2	2.771	5.208	5.182	0.003891	0.003891
	FLRT2	2.77	1.168	2.986	0.03196	0.03196
	LDLRAD3	2.768	1.953	5.042	0.004365	0.004365
	NAV3	2.761	6.898	13.96	4.353e-05	4.353e-05
	ZNF358	2.739	2.079	4.642	0.006134	0.006134
	MLLT4	2.732	1.314	2.658	0.04661	0.04661
	FLVCR2	2.724	3.218	6.983	0.001067	0.001067
	CACNA1A	2.718	2.163	5.049	0.004338	0.004338
	FLOT1	2.712	4.607	6.979	0.00107	0.00107
	IL1R1	2.705	2.386	6.185	0.001823	0.001823
	NCOA7	2.697	5.944	6.661	0.001316	0.001316
	OPTN	2.665	5.15	8.089	0.0005506	0.0005506
	TSPAN15	2.657	3.972	3.324	0.02204	0.02204
	UBE2V1	2.656	-0.3586	2.998	0.03151	0.03151
	COL4A2	2.641	1.762	4.33	0.008119	0.008119
	PPAP2A	2.625	1.195	4.512	0.006879	0.006879
	TYMP	2.623	6.574	3.158	0.02638	0.02638
	IL2RG	2.594	2.169	2.864	0.0367	0.0367
	GPR158	2.59	0.007253	2.637	0.04774	0.04774
	HIC1	2.569	-0.4102	3.049	0.02976	0.02976
	VSIG4	2.561	1.67	3.942	0.01171	0.01171
	NKG7	2.531	4.393	8.718	0.0003912	0.0003912
	HIPK2	2.512	5.929	8.852	0.0003646	0.0003646
	LYPD6B	2.497	0.6017	2.754	0.04167	0.04167
	MTUS1	2.483	1.727	4.329	0.008123	0.008123
	LOC102723959	2.48	0.1893	2.953	0.03316	0.03316
	ORM1	2.478	0.2799	3.25	0.02388	0.02388
	RHOBTB3	2.473	4.093	8.895	0.0003567	0.0003567
	PPARG	2.463	3.252	6.011	0.002064	0.002064
	COL6A1	2.455	5.709	3.976	0.01133	0.01133
	VCAN	2.442	5.287	6.05	0.002007	0.002007
	LINC01127	2.442	0.9258	3.376	0.02086	0.02086
	PNKD	2.435	6.233	5.747	0.002507	0.002507
	NOD2	2.418	3.592	5.57	0.002866	0.002866
	NFKB2	2.415	6.104	3.253	0.02378	0.02378
	TMEM86A	2.41	2.644	2.618	0.04882	0.04882
	KIF13A	2.402	0.9237	3.09	0.02843	0.02843
	PRRT3	2.401	0.9078	3.38	0.02077	0.02077
	MMP2	2.395	4.494	9.441	0.0002711	0.0002711
	GABARAPL1	2.39	2.729	3.539	0.01757	0.01757
	ZC3H12D	2.386	4.104	3.06	0.0294	0.0294
	C18orf32	2.384	0.6393	3.131	0.02718	0.02718
	S1PR2	2.384	3.356	2.725	0.04309	0.04309
	KLHL5	2.377	4.91	4.611	0.006304	0.006304
	TBX15	2.376	2.619	3.619	0.01619	0.01619
	LINC01160	2.346	-0.5428	2.994	0.03165	0.03165
	TNFSF4	2.312	0.104	2.736	0.04252	0.04252
	FN1	2.309	1.75	3.773	0.01385	0.01385
	ADM5	2.307	0.2821	2.649	0.04711	0.04711
	RP11-454P21.1	2.303	-0.5428	2.687	0.04504	0.04504
	ADORA3	2.301	2.812	4.821	0.005255	0.005255
	HLA-A	2.299	8.248	13	6.095e-05	6.095e-05
	LINC01094	2.28	1.97	3.216	0.02476	0.02476
	MUC1	2.278	3.551	5.555	0.0029	0.0029
	FAM46A	2.278	6.564	4.809	0.005309	0.005309
	GDF11	2.275	5.996	7.144	0.0009638	0.0009638
	HSD11B1	2.263	5.788	4.127	0.009809	0.009809
	ENTPD1	2.262	4.359	8.002	0.0005783	0.0005783
	GSAP	2.254	4.389	7.77	0.0006605	0.0006605
	SLC1A3	2.241	4.025	3.872	0.01254	0.01254
	SPRY4	2.238	2.417	4.007	0.01101	0.01101
	GXYLT2	2.228	1.21	3.017	0.03085	0.03085
	PTCRA	2.207	1.087	3.515	0.01802	0.01802
	LRP12	2.204	5.155	3.164	0.02622	0.02622
	LRRC37A	2.203	-0.226	2.706	0.04403	0.04403
	SLC11A2	2.202	5.184	3.748	0.0142	0.0142
	AOC1	2.198	4.94	5.789	0.002429	0.002429
	HBEGF	2.195	4.027	3.405	0.02023	0.02023
	EFNB2	2.192	-0.6335	2.798	0.03956	0.03956
	LOC407835	2.192	-0.6335	2.798	0.03956	0.03956
	NINJ1	2.192	5.756	2.748	0.04196	0.04196
	SLC7A11	2.188	6.057	7.611	0.0007252	0.0007252
	PSAP	2.186	9.815	3.752	0.01414	0.01414
	EMILIN2	2.184	8.505	3.633	0.01595	0.01595
	TEX41	2.183	4.125	7.922	0.0006051	0.0006051
	HRH1	2.165	3.945	2.883	0.0359	0.0359
	SCIMP	2.163	1.129	2.806	0.03923	0.03923
	TCF4	2.157	4.265	3.885	0.01239	0.01239
	RAPH1	2.157	1.711	2.722	0.04324	0.04324
	TSHZ3	2.153	2.023	3.624	0.01609	0.01609
	TP53INP1	2.139	1.667	3.417	0.01997	0.01997
	ASB2	2.132	3.215	2.916	0.03458	0.03458
	ANPEP	2.122	8.897	12.53	7.236e-05	7.236e-05
	MARCKSL1	2.122	6.562	2.883	0.0359	0.0359
	LOC101928235	2.119	0.0979	2.743	0.0422	0.0422
	AOAH	2.117	3.642	3.215	0.02479	0.02479
	LOC101928710	2.111	0.7634	3.142	0.02684	0.02684
	CHI3L1	2.106	11.45	14.6	3.517e-05	3.517e-05
	VEGFA	2.106	5.472	6.198	0.001807	0.001807
	TNFAIP8	2.103	5.527	4.296	0.008374	0.008374
	NPL	2.103	4.206	3.007	0.03119	0.03119
	RAB30	2.102	0.5002	2.723	0.04318	0.04318
	EXT1	2.101	2.025	3.282	0.02304	0.02304
	CTSZ	2.097	8.244	4.637	0.006163	0.006163
	ETV5	2.096	5.471	2.705	0.04407	0.04407
	CDC42EP1	2.089	2.886	4.037	0.01069	0.01069
	TOM1	2.08	5.336	2.746	0.04204	0.04204
	JAG1	2.079	1.558	3.025	0.03058	0.03058
	PRAF2	2.067	1.916	2.817	0.0387	0.0387
	P2RX4	2.058	5.088	2.7	0.04437	0.04437
	MAP3K8	2.042	3.656	4.722	0.005718	0.005718
	CHPT1	2.038	4.265	3.169	0.02606	0.02606
	LINC01137	2.033	1.436	2.63	0.04817	0.04817
	MARCKS	2.029	7	3.444	0.0194	0.0194
	FAM134B	2.027	2.972	3.721	0.01459	0.01459
	ST6GALNAC2	2.004	2.113	3.795	0.01354	0.01354
	HLA-B	1.992	9.351	13	6.085e-05	6.085e-05
	RABAC1	1.991	3.554	3.288	0.02291	0.02291
	NDST1	1.987	5.482	8.86	0.0003633	0.0003633
	RAB31	1.985	7.034	5.984	0.002105	0.002105
	TMTC2	1.976	2.963	4.742	0.005621	0.005621
	MAN1A1	1.97	4.784	8.43	0.0004561	0.0004561
	ST8SIA4	1.966	5.089	3.42	0.0199	0.0199
	CREM	1.962	3.972	3.269	0.02339	0.02339
	RASGRP3	1.949	1.04	3.114	0.02769	0.02769
	ITGB2	1.948	9.956	3.756	0.01408	0.01408
	HTR7	1.946	3.73	3.793	0.01357	0.01357
	ABCC5	1.941	1.811	2.696	0.04454	0.04454
	CD82	1.93	7.075	8.153	0.000531	0.000531
	LYSMD2	1.925	3.138	4.571	0.006532	0.006532
	TNIK	1.917	2.616	4.988	0.004563	0.004563
	DZIP1	1.913	2.619	2.618	0.04885	0.04885
	ETV4	1.912	2.288	4.085	0.01021	0.01021
	NFKBIA	1.91	6.819	3.214	0.02481	0.02481
	HCK	1.901	6.999	2.73	0.04282	0.04282
	GNS	1.898	7.585	4.85	0.005127	0.005127
	PIK3AP1	1.895	8.439	4.273	0.00855	0.00855
	HLA-E	1.88	7.666	3.572	0.01698	0.01698
	ITGB5	1.871	4.572	6.985	0.001066	0.001066
	ATP9A	1.871	2.645	4.342	0.008028	0.008028
	LACTB	1.858	4.936	3.939	0.01175	0.01175
	CABLES1	1.848	2.866	4.667	0.005999	0.005999
	RELB	1.844	5.326	4.631	0.006195	0.006195
	SH3BP5	1.841	4.762	3.788	0.01363	0.01363
	GRINA	1.827	8.035	3.621	0.01614	0.01614
	RNASE6	1.827	2.204	2.982	0.03209	0.03209
	OTUD1	1.825	3.627	2.637	0.04774	0.04774
	NFKB1	1.819	6.484	4.886	0.004971	0.004971
	C1orf162	1.817	4.968	7.517	0.000767	0.000767
	PTGER3	1.816	3.117	2.674	0.04573	0.04573
	SLC38A7	1.814	3.686	2.704	0.04415	0.04415
	IKBKE	1.805	6.224	4.157	0.009535	0.009535
	OLIG1	1.794	3.996	4.051	0.01054	0.01054
	CAP2	1.793	2.469	4.165	0.009461	0.009461
	TMEM138	1.788	5.22	7.074	0.001007	0.001007
	GAS7	1.779	6.621	3.119	0.02756	0.02756
	SGIP1	1.76	2.852	4.701	0.005828	0.005828
	IGSF1	1.756	3.717	3.681	0.01519	0.01519
	ANKRD33B	1.754	5.135	2.76	0.04136	0.04136
	NQO1	1.752	5.642	4.364	0.007869	0.007869
	SLC15A3	1.751	5.421	2.785	0.04019	0.04019
	EMR4P	1.75	1.63	2.94	0.03363	0.03363
	IFITM2	1.748	6.893	7.143	0.0009647	0.0009647
	LOC100132891	1.747	4.005	4.447	0.007298	0.007298
	LINC00926	1.74	4.127	2.779	0.04047	0.04047
	MRAS	1.734	5.894	6.205	0.001797	0.001797
	ME1	1.731	4.489	5.052	0.004326	0.004326
	LRRK2	1.728	3.527	3.489	0.01851	0.01851
	STOX2	1.727	1.737	2.802	0.03941	0.03941
	DAB2	1.725	4.545	3.8	0.01348	0.01348
	SQRDL	1.72	6.831	4.574	0.00651	0.00651
	OLIG2	1.72	5.053	2.667	0.04612	0.04612
	KIAA1551	1.717	7.134	2.744	0.04213	0.04213
	MT1X	1.716	4.742	3.927	0.01188	0.01188
	TGIF1	1.714	3.877	3.083	0.02866	0.02866
	AP1S2	1.712	8.637	4.093	0.01013	0.01013
	CPD	1.71	8.428	8.667	0.0004017	0.0004017
	SIGLEC5	1.706	2.766	2.611	0.04924	0.04924
	NFAM1	1.705	6.446	4.267	0.008602	0.008602
	ACP2	1.704	5.229	2.634	0.04794	0.04794
	PRNP	1.698	4.983	4.43	0.007407	0.007407
	CD9	1.694	2.368	3.34	0.02167	0.02167
	TRNP1	1.692	0.5249	2.668	0.04607	0.04607
	GALM	1.689	4.979	3.123	0.02741	0.02741
	SNTB2	1.678	2.594	3.325	0.02202	0.02202
	RGS16	1.677	5.081	2.955	0.03309	0.03309
	LAP3	1.676	7.164	3.361	0.02118	0.02118
	NT5DC2	1.673	6.425	6.422	0.001546	0.001546
	SDC2	1.669	7.794	3.703	0.01486	0.01486
	SCARB2	1.666	7.068	2.698	0.04443	0.04443
	TCTEX1D1	1.665	5.455	7.584	0.0007371	0.0007371
	SPSB1	1.66	3.861	2.786	0.04014	0.04014
	ITPR2	1.658	5.202	4.65	0.006089	0.006089
	MEGF9	1.651	5.293	3.871	0.01256	0.01256
	FHL1	1.651	3.545	3.405	0.02022	0.02022
	ZMIZ2	1.647	6.49	7.226	0.0009161	0.0009161
	MIRLET7BHG	1.63	1.027	2.895	0.0354	0.0354
	RNF149	1.623	4.4	2.678	0.04553	0.04553
	PIPSL	1.613	1.543	3.03	0.0304	0.0304
	HSH2D	1.612	3.475	2.773	0.04072	0.04072
	SMAD7	1.593	5.331	3.071	0.02905	0.02905
	B2M	1.59	10.68	3.568	0.01706	0.01706
	STARD10	1.581	2.537	2.95	0.03325	0.03325
	HEXB	1.575	7.299	6.69	0.001291	0.001291
	TUBB3	1.573	1.845	2.809	0.0391	0.0391
	SMARCD3	1.57	4.653	6.741	0.001248	0.001248
	GATA2	1.57	5.909	4.822	0.005247	0.005247
	PCGF2	1.567	3.423	3.403	0.02025	0.02025
	KPNA5	1.564	1.537	2.793	0.03982	0.03982
	SGPL1	1.563	5.427	5.785	0.002437	0.002437
	PEX5L	1.562	2.862	3.087	0.02852	0.02852
	CYSTM1	1.56	4.003	2.898	0.03527	0.03527
	PAQR5	1.559	2.306	2.921	0.03436	0.03436
	WWC3	1.55	4.452	6.236	0.001759	0.001759
	CD55	1.545	4.847	3.934	0.01181	0.01181
	LIMK2	1.54	5.987	2.708	0.04393	0.04393
	ALS2	1.531	5.491	3.497	0.01836	0.01836
	ASAH1	1.528	7.415	3.311	0.02235	0.02235
	PSMD5-AS1	1.526	1.816	2.735	0.04259	0.04259
	CALR	1.524	11.26	3.851	0.01281	0.01281
	TFE3	1.519	5.804	3.357	0.02129	0.02129
	RGPD2	1.518	2.25	3.319	0.02216	0.02216
	FTL	1.517	12.17	4.965	0.004653	0.004653
	CD109	1.511	5.812	5.17	0.00393	0.00393
	HLA-C	1.51	7.268	7.99	0.0005821	0.0005821
	LYRM1	1.509	4.342	6.042	0.002019	0.002019
	TAP1	1.505	7.273	3.467	0.01894	0.01894
	ITSN1	1.499	4.278	4.46	0.007212	0.007212
	N4BP2L1	1.499	3.427	4.296	0.008374	0.008374
	SEMA4F	1.498	0.9594	2.637	0.04774	0.04774
	STX11	1.493	3.978	3.055	0.02957	0.02957
	MAP2K3	1.487	5.217	6.601	0.00137	0.00137
	S100A11	1.474	7.997	3.855	0.01276	0.01276
	ZNF697	1.473	4.206	3.141	0.02689	0.02689
	JUNB	1.452	6.957	3.584	0.01677	0.01677
	NPIPB3	1.448	1.1	2.657	0.04667	0.04667
	BST2	1.445	7.183	2.792	0.03983	0.03983
	AKR1C2	1.444	5.493	4.486	0.007043	0.007043
	RHOQ	1.443	5.68	3.094	0.02832	0.02832
	RAB13	1.44	6.774	3.792	0.01359	0.01359
	CTSC	1.439	8.232	5.158	0.003968	0.003968
	CD68	1.428	8.766	5.46	0.003121	0.003121
	VAT1	1.425	7.774	4.995	0.004536	0.004536
	ADRBK2	1.424	5.894	7.525	0.0007634	0.0007634
	TMEM251	1.414	3.857	4.327	0.008135	0.008135
	IFNGR1	1.406	5.981	3.151	0.02659	0.02659
	ITGA6	1.403	3.878	3.285	0.02299	0.02299
	CTSA	1.401	7.702	7.34	0.0008539	0.0008539
	MINPP1	1.395	3.588	4.294	0.008389	0.008389
	HK1	1.391	6.628	2.847	0.03742	0.03742
	APOL1	1.387	4.436	3.851	0.01281	0.01281
	PPFIBP2	1.385	4.124	3.962	0.01149	0.01149
	LSP1	1.381	3.22	2.638	0.04772	0.04772
	GYPC	1.379	6.601	5.603	0.002794	0.002794
	MS4A7	1.379	8.002	2.641	0.04752	0.04752
	MAP1LC3A	1.378	4.433	4.511	0.006889	0.006889
	B4GALT4	1.378	2.926	3.225	0.02451	0.02451
	GALNT6	1.376	4.976	3.126	0.02733	0.02733
	MCTP1	1.375	5.387	4.638	0.006157	0.006157
	ATOX1	1.363	4.897	3.202	0.02514	0.02514
	PPIF	1.358	8.272	3.034	0.03028	0.03028
	CCPG1	1.355	4.513	4.517	0.00685	0.00685
	PLBD2	1.353	5.452	4.293	0.0084	0.0084
	ATP7A	1.345	3.422	2.968	0.03261	0.03261
	PARD3	1.342	4.161	5.376	0.003331	0.003331
	PLOD2	1.34	4.399	4.287	0.008442	0.008442
	NHLRC3	1.337	3.918	3.189	0.0255	0.0255
	ALAS1	1.336	7.442	7.68	0.0006964	0.0006964
	PGD	1.336	8.518	4.485	0.00705	0.00705
	TRPM2	1.334	6.817	4.07	0.01035	0.01035
	MYL9	1.328	6.817	5.913	0.002217	0.002217
	CD38	1.325	5.491	6.051	0.002005	0.002005
	LFNG	1.325	2.917	2.701	0.04427	0.04427
	SDCBP	1.316	9.01	3.519	0.01795	0.01795
	STXBP5	1.315	4.76	4.366	0.007852	0.007852
	EEPD1	1.315	3.034	3.419	0.01992	0.01992
	FGR	1.309	4.536	3.012	0.03103	0.03103
	SIRPA	1.305	7.347	2.878	0.0361	0.0361
	RNF135	1.302	4.673	2.804	0.0393	0.0393
	C10orf10	1.301	2.69	3.423	0.01984	0.01984
	CFLAR	1.295	6.496	3.209	0.02496	0.02496
	TPM4	1.288	9.178	4.01	0.01097	0.01097
	PAG1	1.285	6.101	3.12	0.02752	0.02752
	ST3GAL1	1.285	6.636	2.847	0.03743	0.03743
	AGAP6	1.284	1.861	2.791	0.03989	0.03989
	NFKBIE	1.282	5.951	2.761	0.04133	0.04133
	EIF5A2	1.28	4.112	4.123	0.00985	0.00985
	TNRC6C-AS1	1.279	2.391	2.695	0.04463	0.04463
	UBASH3B	1.277	6.551	3.929	0.01186	0.01186
	NACC2	1.277	7.375	2.995	0.03163	0.03163
	ARSA	1.275	4.884	2.909	0.03487	0.03487
	HSPA5	1.27	9.663	8.409	0.0004614	0.0004614
	NDRG1	1.268	7.422	3.13	0.02722	0.02722
	CFP	1.264	3.656	2.77	0.04086	0.04086
	TMBIM1	1.263	6.18	2.625	0.04842	0.04842
	KAL1	1.262	5.855	3.408	0.02016	0.02016
	CORO2A	1.261	4.986	3.25	0.02386	0.02386
	CHPF2	1.259	5.681	4.051	0.01054	0.01054
	PSMB9	1.256	5.913	5.601	0.002799	0.002799
	MT1G	1.253	4.688	5.524	0.00297	0.00297
	AIM1	1.252	4.556	5.051	0.004331	0.004331
	C1orf85	1.251	6.075	5.497	0.003032	0.003032
	GPAM	1.249	3.003	3.128	0.02728	0.02728
	MTMR10	1.244	6.232	5.464	0.003111	0.003111
	RRAGD	1.242	5.578	5.573	0.00286	0.00286
	TSPAN14	1.241	7.236	6.459	0.001507	0.001507
	B4GALT5	1.233	7.256	6.715	0.00127	0.00127
	PLXND1	1.232	7.741	3.306	0.02248	0.02248
	SEC24A	1.228	5.588	4.914	0.004855	0.004855
	VILL	1.223	4.198	4.465	0.007179	0.007179
	B4GALNT1	1.222	3.838	2.878	0.03611	0.03611
	TMSB4X	1.221	10.97	3.194	0.02536	0.02536
	POFUT2	1.22	3.347	2.928	0.0341	0.0341
	CBWD6	1.213	3.177	3.339	0.02168	0.02168
	ERGIC1	1.205	5.648	5.999	0.002083	0.002083
	HINT3	1.205	5.403	4.216	0.009024	0.009024
	ATG7	1.205	6.117	3.529	0.01776	0.01776
	VASP	1.198	8.513	3.385	0.02066	0.02066
	THUMPD3-AS1	1.197	2.349	2.735	0.04256	0.04256
	GLTP	1.194	3.899	3.811	0.01333	0.01333
	MAP3K5	1.191	4.065	3.353	0.02136	0.02136
	CIDECP	1.191	2.971	3.165	0.02617	0.02617
	ANTXR2	1.19	5.732	4.94	0.004751	0.004751
	ADORA2B	1.19	3.294	3.082	0.02869	0.02869
	FERMT3	1.19	8.045	2.795	0.0397	0.0397
	GM2A	1.184	7.097	7.093	0.0009951	0.0009951
	FKRP	1.184	2.742	3.339	0.02169	0.02169
	SLC31A1	1.184	5.754	2.662	0.04638	0.04638
	TMEM205	1.183	5.076	4.183	0.009305	0.009305
	MXRA7	1.18	5.079	4.864	0.005063	0.005063
	ITM2B	1.176	8.076	4.135	0.009733	0.009733
	ANKRD6	1.176	2.503	2.604	0.04964	0.04964
	PTP4A2	1.175	8.263	2.639	0.04764	0.04764
	RAPGEF1	1.173	7.688	2.688	0.045	0.045
	SEMA6B	1.17	3.192	3.579	0.01687	0.01687
	TMEM62	1.168	4.211	2.773	0.04076	0.04076
	CD81	1.167	8.494	3.027	0.03049	0.03049
	IFNAR2	1.167	6.059	2.696	0.04456	0.04456
	FNDC3B	1.164	7.225	4.304	0.008311	0.008311
	CD74	1.161	7.702	3.988	0.0112	0.0112
	PRDX1	1.159	8.69	4.45	0.007272	0.007272
	TMTC1	1.157	5.388	4.186	0.009277	0.009277
	EML1	1.156	2.049	2.754	0.04164	0.04164
	CPQ	1.149	5.337	5.008	0.004486	0.004486
	TRAF3	1.147	6.194	5.089	0.004196	0.004196
	ITGB7	1.144	3.293	2.667	0.04609	0.04609
	IQSEC1	1.142	5.134	3.022	0.03069	0.03069
	PDIA4	1.14	8.21	6.728	0.001259	0.001259
	GALC	1.135	5.851	4.781	0.005437	0.005437
	TGFBI	1.134	7.981	6.094	0.001945	0.001945
	MANF	1.133	6.22	4.345	0.008008	0.008008
	NEU1	1.13	7.042	4.777	0.005455	0.005455
	NEAT1	1.127	5.018	4.952	0.004703	0.004703
	TP53BP2	1.127	7.123	3.761	0.01402	0.01402
	C6orf211	1.127	4.997	2.707	0.04397	0.04397
	ST3GAL2	1.125	5.961	2.665	0.04623	0.04623
	ELL2	1.123	4.996	3.314	0.02228	0.02228
	CMTR1	1.122	6.136	3.136	0.02703	0.02703
	RAB8B	1.122	6.652	2.822	0.03851	0.03851
	CSGALNACT2	1.12	4.91	4.756	0.005555	0.005555
	TAF13	1.12	4.742	3.305	0.0225	0.0225
	TMEM184B	1.119	5.685	2.617	0.04891	0.04891
	MT1E	1.117	6.003	3.698	0.01494	0.01494
	EDEM2	1.11	5.53	5.396	0.003282	0.003282
	GABARAP	1.104	6.378	4.299	0.008347	0.008347
	SDC4	1.1	5.025	4.135	0.009735	0.009735
	BTN3A2	1.096	4.176	3.926	0.01191	0.01191
	IQGAP2	1.095	5.225	4.536	0.006737	0.006737
	NPC2	1.095	6.282	2.623	0.04858	0.04858
	SMPD1	1.094	4.173	4.151	0.009589	0.009589
	HIVEP2	1.093	4.476	3.585	0.01675	0.01675
	NADK	1.093	6.41	2.837	0.03784	0.03784
	PKM	1.085	10.66	3.096	0.02825	0.02825
	TCEB3	1.084	5.862	3.753	0.01412	0.01412
	RBM38	1.079	6.426	5.352	0.003395	0.003395
	TNIP1	1.079	7.803	3.98	0.01129	0.01129
	SMIM3	1.07	6.027	2.89	0.03559	0.03559
	FKTN	1.067	4.662	3.991	0.01117	0.01117
	TTN-AS1	1.066	3.946	4.117	0.009901	0.009901
	FBXO6	1.065	4.41	3.011	0.03107	0.03107
	MAP3K10	1.063	3.027	3.141	0.02689	0.02689
	IFNAR1	1.063	6.806	2.697	0.04449	0.04449
	MANBA	1.057	5.16	5.121	0.00409	0.00409
	TMEM45A	1.057	5.472	4.474	0.007122	0.007122
	SLC20A1	1.056	6.582	5.335	0.003442	0.003442
	PRELID1	1.053	7.89	5.837	0.002344	0.002344
	CPM	1.053	7.823	4.38	0.00775	0.00775
	HSPA1A	1.051	5.121	3.308	0.02243	0.02243
	RIT1	1.051	5.58	2.613	0.04913	0.04913
	SWAP70	1.05	6.659	2.692	0.04478	0.04478
	CYLD	1.048	5.585	4.052	0.01054	0.01054
	BRI3	1.048	6.8	2.662	0.04638	0.04638
	SLC43A3	1.046	8.247	4.788	0.005402	0.005402
	DNAJB11	1.045	6.816	5.334	0.003444	0.003444
	ELK1	1.043	4.609	2.985	0.03196	0.03196
	CRELD2	1.036	6.017	4.115	0.009918	0.009918
	PANX2	1.034	2.63	2.667	0.0461	0.0461
	ZNF280B	1.027	2.387	2.64	0.04761	0.04761
	SERPINB6	1.022	5.177	3.023	0.03065	0.03065
	SLC8A1	1.021	5.883	3.112	0.02775	0.02775
	TRAF3IP2	1.019	4.21	3.067	0.02919	0.02919
	SNX11	1.018	6.066	3.472	0.01884	0.01884
	BHLHE40	1.018	5.56	3.157	0.02641	0.02641
	HSP90B1	1.017	10.08	4.663	0.006022	0.006022
	OSTM1	1.017	6.25	3.616	0.01623	0.01623
	ATP2C1	1.013	6.414	5.024	0.004428	0.004428
	PVRL2	1.013	6.295	2.985	0.03197	0.03197
	PLOD1	1.012	7.451	4.109	0.009975	0.009975
	SEPW1	1.01	5.658	4.903	0.004899	0.004899
	APBA2	1.01	6.237	4.649	0.006095	0.006095
	TRIP10	1.01	5.075	2.717	0.04346	0.04346
	ABHD17C	1.006	4.786	4.391	0.007673	0.007673
	NLRC5	1.006	6.068	3.863	0.01267	0.01267
	MYO1G	1.005	7.148	5.624	0.002751	0.002751
	TP53INP2	1.005	5.374	4.363	0.007876	0.007876
	SLC16A3	1.004	8.686	3.898	0.01223	0.01223
	HEATR6	1.003	4.168	3.926	0.0119	0.0119
	HOMER3	-1.001	7.376	-2.623	0.04855	0.04855
	ERMAP	-1.003	5.718	-5.202	0.003828	0.003828
	ABHD15	-1.003	5.782	-3.903	0.01218	0.01218
	CASC5	-1.004	6.464	-3.977	0.01133	0.01133
	PYCARD	-1.007	6.649	-3.18	0.02576	0.02576
	NMNAT1	-1.009	3.886	-3.74	0.01431	0.01431
	PROS1	-1.011	5.866	-4.808	0.005314	0.005314
	SLC9A3R1	-1.011	5.361	-3.494	0.01842	0.01842
	SATB1	-1.012	7.866	-2.911	0.03479	0.03479
	LMX1B	-1.015	2.767	-2.654	0.04681	0.04681
	HEYL	-1.018	5.157	-4.583	0.006459	0.006459
	PDE7A	-1.018	7.146	-3.126	0.02734	0.02734
	TMEM53	-1.018	2.479	-2.699	0.04442	0.04442
	VSIG10	-1.024	4.025	-2.701	0.04429	0.04429
	C14orf1	-1.025	5.114	-3.198	0.02525	0.02525
	MXD4	-1.027	5.612	-4.987	0.004567	0.004567
	SNHG5	-1.033	5.584	-4.653	0.006073	0.006073
	PQLC2	-1.034	5.585	-3.718	0.01463	0.01463
	ALAD	-1.042	6.181	-5.329	0.003458	0.003458
	NIPSNAP3A	-1.042	5.402	-5.164	0.003949	0.003949
	MYEF2	-1.042	3.578	-2.971	0.03248	0.03248
	SFR1	-1.045	2.985	-3.125	0.02737	0.02737
	STMN1	-1.049	8.902	-2.685	0.04516	0.04516
	PIWIL4	-1.05	5.782	-3.679	0.01522	0.01522
	MVD	-1.05	5.17	-3.211	0.02489	0.02489
	MYLIP	-1.056	4.274	-4.388	0.007699	0.007699
	SFT2D3	-1.056	3.578	-3.202	0.02515	0.02515
	CRISPLD1	-1.056	5.071	-2.762	0.04124	0.04124
	HSPG2	-1.057	5.226	-4.289	0.008426	0.008426
	PCYT2	-1.058	5.899	-3.572	0.01698	0.01698
	2025-09-06	-1.059	5.89	-5.416	0.00323	0.00323
	FAM64A	-1.06	2.895	-3.159	0.02635	0.02635
	TRIM32	-1.062	3.74	-2.876	0.03618	0.03618
	CCDC15	-1.062	3.474	-2.743	0.04221	0.04221
	KIF17	-1.064	6.22	-4.3	0.008342	0.008342
	PRELID2	-1.065	3.6	-3.289	0.02289	0.02289
	PTRHD1	-1.071	4.303	-2.792	0.03987	0.03987
	GLCCI1	-1.073	4.958	-4.472	0.007132	0.007132
	ARHGEF19	-1.073	3.106	-3.212	0.02488	0.02488
	MPST	-1.078	5.213	-2.628	0.04825	0.04825
	ARHGEF10	-1.08	4.534	-3.666	0.01543	0.01543
	SLC24A1	-1.08	2.896	-3.177	0.02583	0.02583
	WDR54	-1.081	3.156	-3.478	0.01873	0.01873
	IFT46	-1.082	3.088	-2.921	0.03439	0.03439
	A4GALT	-1.086	4.313	-4.226	0.008939	0.008939
	EMB	-1.086	9.654	-2.66	0.04648	0.04648
	METTL7A	-1.089	3.818	-2.754	0.04163	0.04163
	ZNF888	-1.094	3.346	-3.504	0.01823	0.01823
	CCDC14	-1.095	5.111	-3.402	0.02028	0.02028
	SELPLG	-1.098	6.066	-2.777	0.04057	0.04057
	FAM98C	-1.1	3.422	-3.605	0.01641	0.01641
	PHLPP1	-1.101	6.435	-6.097	0.001941	0.001941
	PHGDH	-1.101	5.888	-4.219	0.008993	0.008993
	BMI1	-1.105	3.184	-3.135	0.02705	0.02705
	FAM211A-AS1	-1.112	8.163	-2.734	0.04264	0.04264
	PATZ1	-1.115	5.883	-4.419	0.007481	0.007481
	RECK	-1.115	4.612	-3.787	0.01365	0.01365
	PARP8	-1.116	7.482	-3.454	0.01919	0.01919
	PTK2B	-1.125	7.786	-6.826	0.001181	0.001181
	NOD1	-1.126	3.784	-3.579	0.01686	0.01686
	ATP2B4	-1.126	7.666	-3.438	0.01952	0.01952
	LRP5	-1.13	5.812	-3.141	0.02689	0.02689
	PPP1R3G	-1.132	4.208	-2.652	0.04691	0.04691
	PLD4	-1.133	7.972	-4.894	0.004936	0.004936
	PDDC1	-1.136	4.85	-4.329	0.008127	0.008127
	CITED2	-1.141	8.137	-3.341	0.02164	0.02164
	NSDHL	-1.142	4.732	-5.049	0.004337	0.004337
	C12orf57	-1.144	4.373	-4.72	0.005731	0.005731
	GPC1	-1.147	3.722	-3.559	0.01722	0.01722
	BAHCC1	-1.147	7.375	-2.976	0.03232	0.03232
	TMEM231	-1.147	2.301	-2.644	0.04737	0.04737
	GLO1	-1.148	10.78	-7.341	0.0008532	0.0008532
	PMAIP1	-1.15	5.313	-5.785	0.002437	0.002437
	CDKL1	-1.151	2.283	-2.873	0.03631	0.03631
	TST	-1.154	4.966	-4.054	0.01052	0.01052
	CYSLTR1	-1.161	4.847	-5.399	0.003274	0.003274
	COL27A1	-1.162	3.665	-2.604	0.04963	0.04963
	PCDHGB4	-1.169	2.633	-2.609	0.04938	0.04938
	ZNF695	-1.17	3.891	-3.208	0.02497	0.02497
	CPNE7	-1.171	2.918	-3.471	0.01885	0.01885
	SLC25A1	-1.173	7.422	-4.899	0.004919	0.004919
	SLC2A9	-1.174	5.395	-3.735	0.01439	0.01439
	PAQR8	-1.177	6.379	-4.932	0.004784	0.004784
	THOC6	-1.178	4.846	-4.143	0.009657	0.009657
	LPHN1	-1.178	5.745	-3.037	0.03016	0.03016
	COL4A1	-1.182	4.801	-5.358	0.00338	0.00338
	CSF2RA	-1.182	4.428	-4.495	0.006987	0.006987
	NPTXR	-1.184	3.433	-3.646	0.01573	0.01573
	RHBDL1	-1.184	2.211	-2.628	0.04824	0.04824
	HSD17B7	-1.188	3.481	-3.941	0.01172	0.01172
	RHOB	-1.192	4.101	-4.042	0.01064	0.01064
	PTPRF	-1.194	7.926	-4.476	0.007107	0.007107
	MYO18A	-1.198	6.785	-3.931	0.01185	0.01185
	E2F7	-1.198	4.596	-3.679	0.01521	0.01521
	EPAS1	-1.198	5.037	-3.147	0.0267	0.0267
	SPN	-1.199	8.727	-3.219	0.02469	0.02469
	GPC3	-1.2	4.536	-5.079	0.004233	0.004233
	DDAH1	-1.203	4.082	-2.844	0.03754	0.03754
	LINC00341	-1.205	3.81	-2.857	0.03696	0.03696
	HPDL	-1.207	2.798	-2.852	0.03719	0.03719
	PRRG4	-1.208	6.659	-2.72	0.04334	0.04334
	PAN2	-1.21	3.696	-2.85	0.0373	0.0373
	BCL2	-1.213	7.249	-6.986	0.001065	0.001065
	DYNC2H1	-1.216	3.157	-3.812	0.01332	0.01332
	FMO5	-1.216	3.442	-2.722	0.04323	0.04323
	PCED1B-AS1	-1.22	3.04	-3.64	0.01584	0.01584
	FAM63A	-1.226	3.796	-4.452	0.007265	0.007265
	PRKACB	-1.231	5.409	-6.198	0.001807	0.001807
	MAGED1	-1.232	3.403	-3.99	0.01119	0.01119
	ACACB	-1.232	4.281	-3.058	0.02946	0.02946
	WDFY2	-1.234	5.478	-5.847	0.002327	0.002327
	SORL1	-1.234	5.947	-5.5	0.003024	0.003024
	AFF1	-1.238	7.182	-4.86	0.005081	0.005081
	CLSTN3	-1.238	2.189	-2.936	0.0338	0.0338
	TREM2	-1.24	5.509	-3.283	0.02303	0.02303
	NREP	-1.242	6.134	-3.471	0.01887	0.01887
	ADCK3	-1.243	6.009	-3.156	0.02646	0.02646
	ONECUT2	-1.247	4.78	-4.282	0.008481	0.008481
	MS4A6A	-1.247	7.872	-3.05	0.02975	0.02975
	ACYP2	-1.249	2.305	-2.907	0.03493	0.03493
	SMC1B	-1.25	2.588	-3.14	0.02691	0.02691
	ATP8B3	-1.257	4.46	-4.127	0.009803	0.009803
	NUDT16	-1.261	4.991	-4.778	0.005451	0.005451
	SIX2	-1.263	3.015	-3.368	0.02103	0.02103
	ZNF367	-1.271	4.813	-3.183	0.02568	0.02568
	SNHG6	-1.289	7.112	-6.13	0.001895	0.001895
	IRF8	-1.296	9.157	-3.899	0.01222	0.01222
	DSC3	-1.302	1.832	-2.906	0.03497	0.03497
	LMO7	-1.304	4.135	-5.184	0.003886	0.003886
	LRRC37A4P	-1.304	3.172	-3.999	0.01109	0.01109
	PAWR	-1.305	2.226	-3.119	0.02755	0.02755
	NPDC1	-1.305	4.024	-2.854	0.03709	0.03709
	OPHN1	-1.306	2.323	-2.766	0.04107	0.04107
	ZNF205	-1.309	2.175	-3.136	0.02702	0.02702
	PRKCE	-1.311	3.371	-4.405	0.007576	0.007576
	LZTS1	-1.313	3.227	-4.009	0.01097	0.01097
	CNTN4	-1.316	3.844	-4.792	0.005387	0.005387
	KCTD15	-1.316	3.391	-2.695	0.0446	0.0446
	EFNB1	-1.317	3.828	-3.345	0.02156	0.02156
	PKN3	-1.317	5.154	-3.251	0.02384	0.02384
	LOC101928657	-1.319	2.271	-2.743	0.0422	0.0422
	CFD	-1.32	7.64	-6.827	0.00118	0.00118
	RIMBP3	-1.322	2.7	-2.812	0.03895	0.03895
	ZNF785	-1.322	1.951	-2.745	0.04208	0.04208
	HDAC9	-1.327	6.485	-6.398	0.001572	0.001572
	PTPN14	-1.327	3.029	-3.046	0.02985	0.02985
	ENDOV	-1.328	3.514	-4.022	0.01084	0.01084
	SERPINB8	-1.329	6.754	-7.327	0.0008607	0.0008607
	SPIN4	-1.329	4.313	-2.812	0.03895	0.03895
	PDLIM1	-1.334	5.734	-5.839	0.00234	0.00234
	SFRP1	-1.34	3.737	-3.312	0.02232	0.02232
	STARD4	-1.342	5.439	-2.992	0.03174	0.03174
	TYRO3	-1.343	3.958	-3.823	0.01317	0.01317
	PIK3C2B	-1.344	3.324	-4.406	0.007571	0.007571
	ACAT2	-1.35	5.823	-3.641	0.01582	0.01582
	CRABP1	-1.355	4.442	-5.552	0.002907	0.002907
	NKX3-2	-1.358	2.916	-4.038	0.01068	0.01068
	CA2	-1.36	9.634	-8.455	0.00045	0.00045
	CRYBB1	-1.36	1.573	-2.763	0.04121	0.04121
	PER3	-1.365	1.981	-2.844	0.03755	0.03755
	FAM43A	-1.366	4.846	-3.982	0.01127	0.01127
	SEL1L3	-1.366	6.311	-2.969	0.03257	0.03257
	ANKFN1	-1.366	1.64	-2.601	0.04985	0.04985
	NAT6	-1.369	4.106	-2.901	0.03516	0.03516
	IL6R	-1.371	8.647	-4.077	0.01029	0.01029
	DMRT2	-1.371	2.237	-2.968	0.03261	0.03261
	THEM6	-1.372	3.727	-4.755	0.005561	0.005561
	AKAP7	-1.374	3.61	-3.086	0.02856	0.02856
	CYFIP2	-1.378	1.958	-2.783	0.04028	0.04028
	SREBF2	-1.389	8.266	-6.362	0.001611	0.001611
	C1orf228	-1.389	5.514	-3.01	0.03109	0.03109
	PDCD4	-1.393	6.418	-4.431	0.007403	0.007403
	HYI	-1.398	5.456	-3.803	0.01343	0.01343
	PRKCQ	-1.402	2.214	-3.054	0.02959	0.02959
	SYNC	-1.406	1.824	-3.06	0.02939	0.02939
	SREBF1	-1.407	6.181	-3.91	0.01208	0.01208
	FBXO15	-1.408	1.511	-2.703	0.04422	0.04422
	ZNF425	-1.41	1.954	-2.63	0.04814	0.04814
	FOXE1	-1.411	2.089	-2.826	0.0383	0.0383
	IRX5	-1.412	4.327	-4.469	0.007154	0.007154
	LINC00996	-1.416	2.727	-2.76	0.04138	0.04138
	SEMA3F	-1.417	3.153	-4.143	0.009657	0.009657
	OBSCN	-1.421	3.991	-5.447	0.003152	0.003152
	NCR3LG1	-1.423	4.449	-4.988	0.004563	0.004563
	MAGI3	-1.424	3.467	-4.27	0.008576	0.008576
	ADD2	-1.424	5.4	-3.909	0.0121	0.0121
	RASAL2	-1.429	6.538	-7.001	0.001055	0.001055
	CCR2	-1.431	7.428	-8.493	0.0004409	0.0004409
	TDRD7	-1.442	7.514	-7.666	0.0007022	0.0007022
	ANXA4	-1.445	8.144	-3.778	0.01377	0.01377
	LRMP	-1.447	5.405	-4.674	0.005966	0.005966
	PDE7B	-1.448	3.025	-4.017	0.0109	0.0109
	ZNF114	-1.451	2.577	-3.867	0.01261	0.01261
	RPS6KA4	-1.452	6.739	-5.641	0.002714	0.002714
	HES6	-1.457	4.285	-2.816	0.03875	0.03875
	CACNA2D3	-1.472	4.424	-4.381	0.007748	0.007748
	DLX1	-1.475	3.546	-4.497	0.006974	0.006974
	ROBO3	-1.477	3.016	-4.122	0.009855	0.009855
	MYRF	-1.481	2.328	-3.358	0.02124	0.02124
	C21orf58	-1.482	4.156	-2.941	0.03361	0.03361
	KIAA1161	-1.485	1.855	-3.308	0.02241	0.02241
	C11orf35	-1.485	1.811	-3.078	0.02881	0.02881
	GOLGA8R	-1.494	3.849	-2.693	0.04474	0.04474
	PRKCQ-AS1	-1.495	1.912	-2.648	0.04712	0.04712
	FAM117B	-1.496	3.563	-4.159	0.009515	0.009515
	CNTNAP3B	-1.497	2.286	-3.475	0.01879	0.01879
	MATK	-1.499	2.809	-3.225	0.02452	0.02452
	COL9A3	-1.501	3.407	-3.023	0.03066	0.03066
	ANKRD13B	-1.501	2.05	-2.913	0.03468	0.03468
	RP11-1134I14.8	-1.503	1.643	-3.093	0.02836	0.02836
	LOC102723489	-1.504	1.698	-3.097	0.02822	0.02822
	INPP4B	-1.506	4.845	-6.52	0.001447	0.001447
	CBX5	-1.509	8.241	-3.434	0.0196	0.0196
	RASSF7	-1.514	3.65	-4.597	0.006383	0.006383
	CUX2	-1.515	2.095	-3.253	0.0238	0.0238
	GNG7	-1.516	1.823	-3.101	0.02809	0.02809
	PXN-AS1	-1.524	2.223	-3.417	0.01995	0.01995
	CDA	-1.524	1.979	-2.617	0.04889	0.04889
	MAP2K6	-1.525	2.54	-2.771	0.04084	0.04084
	LOC153684	-1.526	2.028	-3.131	0.02719	0.02719
	CAV1	-1.541	3.082	-3.307	0.02244	0.02244
	SOGA2	-1.543	1.694	-3.073	0.02899	0.02899
	CGNL1	-1.544	2.278	-2.953	0.03315	0.03315
	FGFR3	-1.548	1.499	-2.803	0.03935	0.03935
	SH3D19	-1.548	1.482	-2.656	0.04672	0.04672
	SCML2	-1.561	3.195	-3.316	0.02224	0.02224
	F2R	-1.561	2.002	-3.112	0.02775	0.02775
	SRGAP3	-1.562	1.971	-3.292	0.02282	0.02282
	PELI2	-1.563	4.313	-5.821	0.002372	0.002372
	CATSPER1	-1.564	3.404	-3.716	0.01466	0.01466
	SGK223	-1.565	4.813	-6.865	0.001152	0.001152
	ZNF658B	-1.565	1.814	-3.225	0.02453	0.02453
	GNG4	-1.565	3.537	-3.154	0.02649	0.02649
	PYROXD2	-1.579	2.335	-3.56	0.0172	0.0172
	GRIP1	-1.581	2.366	-3.68	0.0152	0.0152
	NXT2	-1.586	6.658	-9.203	0.000305	0.000305
	PTP4A3	-1.586	3.88	-4.242	0.008802	0.008802
	WDR49	-1.587	2.966	-4.129	0.009791	0.009791
	ACPP	-1.588	5.505	-7.428	0.0008094	0.0008094
	TBX1	-1.597	2.502	-3.109	0.02784	0.02784
	TMEM8B	-1.6	0.9961	-2.614	0.04906	0.04906
	NEK11	-1.601	1.113	-2.935	0.03385	0.03385
	SEC16B	-1.602	2.613	-3.702	0.01487	0.01487
	TEAD4	-1.603	2.447	-3.448	0.01932	0.01932
	AP1S3	-1.606	7.021	-4.558	0.006607	0.006607
	MYH10	-1.606	0.9449	-2.648	0.04712	0.04712
	KIF7	-1.61	1.425	-2.881	0.03597	0.03597
	LRRC17	-1.611	1.534	-3.062	0.02934	0.02934
	C9orf66	-1.611	1.96	-2.99	0.03179	0.03179
	FASN	-1.614	9.418	-4.356	0.007922	0.007922
	FAM46C	-1.621	2.008	-2.697	0.04449	0.04449
	C11orf45	-1.624	3.085	-3.296	0.0227	0.0227
	SOX13	-1.629	3.711	-4.663	0.006021	0.006021
	MYBL1	-1.63	2.849	-4.282	0.008485	0.008485
	RIMBP3B	-1.634	2.089	-3.66	0.01551	0.01551
	PARVA	-1.635	3.994	-5.658	0.002681	0.002681
	C16orf74	-1.635	2.872	-3.68	0.01521	0.01521
	CXorf57	-1.637	3.482	-5.345	0.003414	0.003414
	KANK2	-1.639	6.273	-8.258	0.000501	0.000501
	MAP4K1	-1.647	5.005	-6.009	0.002068	0.002068
	TTBK2	-1.649	3.92	-5.695	0.002606	0.002606
	NRGN	-1.668	5.95	-4.196	0.009194	0.009194
	ICA1	-1.668	3.356	-3.91	0.01209	0.01209
	RAC3	-1.673	2.762	-3.035	0.03024	0.03024
	TTC3P1	-1.676	1.313	-3.099	0.02815	0.02815
	ME3	-1.676	1.246	-2.745	0.04211	0.04211
	NCAM2	-1.678	7.325	-6.513	0.001453	0.001453
	AATK	-1.681	2.008	-3.738	0.01434	0.01434
	RAB40B	-1.681	1.845	-3.319	0.02215	0.02215
	TFR2	-1.682	2.085	-3.193	0.02538	0.02538
	C5orf63	-1.682	1.213	-2.946	0.03342	0.03342
	GAS6	-1.696	7.203	-5.64	0.002717	0.002717
	NBPF3	-1.699	2.735	-4.688	0.005893	0.005893
	GRAP	-1.701	1.779	-3.007	0.03119	0.03119
	PIP5K1B	-1.71	1.721	-2.607	0.04947	0.04947
	SLC27A3	-1.716	4.447	-5.543	0.002927	0.002927
	NEUROG3	-1.717	1.68	-2.689	0.04495	0.04495
	TM7SF2	-1.718	3.367	-4.394	0.007655	0.007655
	SPEF2	-1.728	3.013	-3.79	0.01361	0.01361
	CXCR3	-1.733	2.128	-3.187	0.02557	0.02557
	FDFT1	-1.746	7.881	-10.54	0.0001624	0.0001624
	ZNF443	-1.748	1.835	-2.843	0.03759	0.03759
	CARD11	-1.75	1.846	-3.417	0.01996	0.01996
	LOC646762	-1.75	1.957	-2.925	0.03422	0.03422
	MEST	-1.751	3.981	-3.48	0.01869	0.01869
	FAM105A	-1.756	7.611	-5.718	0.002561	0.002561
	HMGCR	-1.764	6.891	-8.016	0.0005735	0.0005735
	SC5D	-1.764	5.822	-5.587	0.002828	0.002828
	KLF2	-1.764	3.116	-2.739	0.04237	0.04237
	ST3GAL3	-1.768	6.482	-6.459	0.001508	0.001508
	RXFP1	-1.77	4.387	-7.31	0.0008697	0.0008697
	LOC100506746	-1.77	2.366	-4.431	0.007404	0.007404
	PHKA1	-1.773	2.702	-2.874	0.03628	0.03628
	PADI2	-1.789	2.263	-3.742	0.01428	0.01428
	ID1	-1.795	4.28	-6.285	0.001699	0.001699
	ATP1B1	-1.795	3.352	-3.582	0.0168	0.0168
	SKIDA1	-1.802	4.271	-3.113	0.02774	0.02774
	AMOT	-1.804	1.531	-3.232	0.02435	0.02435
	LRRC4B	-1.809	2.616	-3.046	0.02987	0.02987
	CCDC88B	-1.81	5.799	-3.567	0.01706	0.01706
	NEURL1B	-1.824	3.789	-5.216	0.003784	0.003784
	EEF1A2	-1.851	5.528	-8.141	0.0005346	0.0005346
	LEF1	-1.852	1.624	-2.92	0.03441	0.03441
	KLHL3	-1.855	0.8788	-2.728	0.0429	0.0429
	LOC100996338	-1.863	4.889	-3.368	0.02104	0.02104
	GTF2IRD2	-1.865	1.602	-3.481	0.01867	0.01867
	RPS10P7	-1.867	0.8387	-2.626	0.04841	0.04841
	DHCR24	-1.885	7.633	-8.395	0.0004649	0.0004649
	EPHB6	-1.891	3.049	-4.368	0.007841	0.007841
	DZIP1L	-1.893	2.866	-4.46	0.007212	0.007212
	LOC101929017	-1.893	0.2348	-2.788	0.04002	0.04002
	SHISA7	-1.894	2.377	-3.032	0.03034	0.03034
	TEAD3	-1.897	2.388	-2.64	0.04758	0.04758
	STK32C	-1.899	3.888	-5.535	0.002943	0.002943
	MMAB	-1.912	4.543	-6.725	0.001262	0.001262
	DUSP9	-1.921	3.925	-5.819	0.002376	0.002376
	CLEC12A	-1.928	2.076	-3.35	0.02143	0.02143
	SESN3	-1.929	7.554	-3.436	0.01957	0.01957
	RIMKLA	-1.932	1.986	-3.845	0.01289	0.01289
	LEPREL4	-1.933	2.469	-4.266	0.008606	0.008606
	TMOD1	-1.94	3.51	-5.456	0.00313	0.00313
	FBN1	-1.944	1.276	-2.868	0.0365	0.0365
	CNTNAP3	-1.957	1.908	-3.825	0.01315	0.01315
	MOCOS	-1.964	1.41	-3.606	0.0164	0.0164
	SERPINB10	-1.969	3.587	-3.28	0.02309	0.02309
	TTC30A	-1.97	1.392	-3.299	0.02265	0.02265
	TRPC5OS	-1.978	2.143	-4.182	0.009315	0.009315
	MEGF6	-1.988	1.1	-3.459	0.0191	0.0191
	C5	-1.996	4.422	-7.427	0.0008099	0.0008099
	BIK	-2.007	4.366	-4.324	0.008163	0.008163
	NEB	-2.012	0.5086	-2.886	0.0358	0.0358
	MYBPH	-2.024	4.871	-5.375	0.003336	0.003336
	LINC00476	-2.033	0.5956	-2.919	0.03445	0.03445
	RTN4R	-2.042	2.046	-3.611	0.01632	0.01632
	MEGF10	-2.049	0.3789	-2.644	0.04738	0.04738
	CYP51A1	-2.061	6.164	-9.389	0.0002781	0.0002781
	AIFM3	-2.063	2.298	-4.28	0.008502	0.008502
	APBA1	-2.073	3.859	-6.754	0.001238	0.001238
	NYNRIN	-2.081	2.154	-4.76	0.005538	0.005538
	POU4F2	-2.082	2.477	-4.402	0.007599	0.007599
	DHRS9	-2.09	7.158	-3.939	0.01176	0.01176
	SSPO	-2.09	0.7022	-3.203	0.02512	0.02512
	DEPTOR	-2.107	2.472	-3.189	0.02551	0.02551
	PNPLA3	-2.108	2.726	-4.878	0.005005	0.005005
	EPS8L3	-2.115	0.581	-3.2	0.02521	0.02521
	SHROOM4	-2.121	2.222	-4.202	0.009136	0.009136
	LOC101927777	-2.129	2.16	-3.065	0.02924	0.02924
	FAM201A	-2.133	1.52	-2.696	0.04454	0.04454
	LTC4S	-2.156	2.462	-3.547	0.01743	0.01743
	ROS1	-2.172	1.568	-4.16	0.009506	0.009506
	RP3-399L15.3	-2.173	1.211	-3.078	0.02883	0.02883
	NLRC3	-2.194	1.487	-3.872	0.01255	0.01255
	SLAIN1	-2.195	4.904	-8.161	0.0005287	0.0005287
	ZNF488	-2.211	1.935	-3.052	0.02968	0.02968
	NELL2	-2.214	1.061	-3.174	0.02594	0.02594
	HMGCS1	-2.218	7.303	-12.28	7.96e-05	7.96e-05
	LAMP5	-2.224	5.269	-3.461	0.01906	0.01906
	MYLK	-2.224	0.7306	-2.868	0.03654	0.03654
	IGFBP2	-2.234	3.489	-6.264	0.001724	0.001724
	C12orf75	-2.238	1.378	-3.776	0.0138	0.0138
	ADSSL1	-2.243	2.227	-5.122	0.004086	0.004086
	GPR113	-2.253	-0.7548	-2.715	0.04357	0.04357
	TPD52L1	-2.253	-0.7548	-2.715	0.04357	0.04357
	LOC100129518	-2.253	-0.7548	-2.715	0.04357	0.04357
	FLT3	-2.268	5.093	-7.115	0.0009816	0.0009816
	C2orf81	-2.268	0.7122	-3.385	0.02064	0.02064
	PPP1R1C	-2.268	0.0979	-2.755	0.04159	0.04159
	DKK2	-2.28	2.264	-5.235	0.003729	0.003729
	RGMA	-2.295	1.666	-2.86	0.03684	0.03684
	BEGAIN	-2.297	3.378	-7.116	0.0009809	0.0009809
	HOXC10	-2.299	0.05053	-3.156	0.02645	0.02645
	ZNF536	-2.299	0.05053	-3.156	0.02645	0.02645
	MVK	-2.301	3.911	-7.398	0.0008244	0.0008244
	CCL22	-2.301	3.312	-5.86	0.002304	0.002304
	CDH2	-2.319	2.91	-6.541	0.001426	0.001426
	CAND2	-2.321	2.031	-4.566	0.006556	0.006556
	CXCR2	-2.323	3.956	-3.418	0.01994	0.01994
	RYR1	-2.334	2.441	-5.395	0.003282	0.003282
	INSIG1	-2.336	6.465	-6.055	0.002	0.002
	ATP1A3	-2.339	0.1495	-2.688	0.04496	0.04496
	FADS1	-2.34	7.562	-9.872	0.0002206	0.0002206
	TIMP3	-2.341	8.437	-4.949	0.004716	0.004716
	LOC101928069	-2.342	-0.3374	-2.648	0.04717	0.04717
	SEPT5-GP1BB	-2.342	-0.3374	-2.648	0.04717	0.04717
	TUBA8	-2.346	1.816	-4.82	0.005257	0.005257
	GPR55	-2.357	0.4363	-3.116	0.02764	0.02764
	LOC101929021	-2.358	2.768	-4.464	0.007186	0.007186
	MCM3AP-AS1	-2.362	1.449	-3.135	0.02705	0.02705
	B3GNT7	-2.365	5.66	-5.56	0.002888	0.002888
	MSMO1	-2.368	5.028	-3.609	0.01634	0.01634
	IDI1	-2.373	6.844	-8.345	0.0004776	0.0004776
	TEX15	-2.374	3.395	-6.941	0.001096	0.001096
	DOK4	-2.405	1.94	-4.325	0.008153	0.008153
	TMC4	-2.405	-0.6946	-2.906	0.03499	0.03499
	OVOL2	-2.405	-0.6946	-2.906	0.03499	0.03499
	DMRT1	-2.405	-0.6946	-2.906	0.03499	0.03499
	LOC101928109	-2.407	2.011	-3.946	0.01167	0.01167
	GAS6-AS2	-2.408	1.447	-3.677	0.01525	0.01525
	DHCR7	-2.419	5.446	-9.27	0.000295	0.000295
	PTPRB	-2.42	1.846	-4.363	0.007875	0.007875
	TLX1	-2.451	0.7965	-2.74	0.04232	0.04232
	KY	-2.458	-0.2922	-2.788	0.04003	0.04003
	PRSS36	-2.483	3.791	-8.592	0.0004182	0.0004182
	ATP2B3	-2.5	0.7169	-3.209	0.02495	0.02495
	RPH3AL	-2.507	0.518	-3.31	0.02236	0.02236
	FBP1	-2.517	3.602	-5.046	0.004348	0.004348
	ARHGEF16	-2.524	2.676	-6.062	0.001989	0.001989
	GPR126	-2.527	2.521	-5.107	0.004135	0.004135
	SPTBN2	-2.539	0.9871	-3.901	0.01219	0.01219
	PLB1	-2.549	5.224	-10.87	0.0001412	0.0001412
	LOC101927646	-2.558	0.2348	-3.224	0.02456	0.02456
	NGEF	-2.575	-0.1744	-2.821	0.03853	0.03853
	KCNF1	-2.583	-0.5732	-3.182	0.02569	0.02569
	LINC01133	-2.594	0.7291	-3.257	0.0237	0.0237
	CEACAM6	-2.596	1.936	-3.155	0.02646	0.02646
	LOC102724908	-2.599	3.008	-5.491	0.003046	0.003046
	SERPINB2	-2.608	5.375	-4.639	0.006151	0.006151
	AFF3	-2.609	4.36	-7.715	0.0006824	0.0006824
	NCALD	-2.618	2.11	-4.835	0.005189	0.005189
	SEMA6A	-2.624	1.45	-3.778	0.01377	0.01377
	ADAMTS4	-2.627	0.1773	-3.527	0.01779	0.01779
	SYN3	-2.629	0.965	-4.186	0.009277	0.009277
	PODXL	-2.636	2.28	-2.868	0.03652	0.03652
	LOC101927934	-2.638	-0.2745	-2.608	0.04942	0.04942
	ITPKA	-2.645	1.464	-4.554	0.006629	0.006629
	PDGFD	-2.653	2.674	-3.507	0.01817	0.01817
	NIPSNAP3B	-2.66	-0.1141	-2.801	0.03943	0.03943
	TBC1D30	-2.667	4.44	-6.464	0.001503	0.001503
	ZNF280A	-2.714	-0.4826	-3.258	0.02366	0.02366
	TMIE	-2.714	-0.4826	-3.258	0.02366	0.02366
	LOXL4	-2.714	-0.4826	-2.757	0.04149	0.04149
	KCND2	-2.736	0.3037	-3.684	0.01515	0.01515
	CASC10	-2.753	3.926	-3.592	0.01664	0.01664
	RP11-261C10.3	-2.754	-0.5577	-3.171	0.02601	0.02601
	GCSAM	-2.754	-0.5577	-3.171	0.02601	0.02601
	ERVMER34-1	-2.754	-0.5577	-3.171	0.02601	0.02601
	ITGA11	-2.772	0.6407	-3.762	0.01399	0.01399
	TRPC2	-2.774	1.801	-4.696	0.00585	0.00585
	SVEP1	-2.777	0.7997	-3.344	0.02156	0.02156
	C1S	-2.793	1.366	-3.779	0.01376	0.01376
	PTGER1	-2.793	-0.01735	-2.686	0.04507	0.04507
	FIBCD1	-2.794	2.284	-5.782	0.002441	0.002441
	LRP4	-2.831	0.8325	-2.693	0.0447	0.0447
	BANK1	-2.838	3.041	-7.87	0.0006236	0.0006236
	RNF207	-2.845	-0.431	-2.963	0.03277	0.03277
	PDE11A	-2.845	-0.431	-2.963	0.03277	0.03277
	ADAM11	-2.847	-0.5216	-3.197	0.02529	0.02529
	RAB3B	-2.869	-0.09256	-3.329	0.02193	0.02193
	UTF1	-2.869	0.3279	-2.674	0.04572	0.04572
	ATE1-AS1	-2.878	-0.02884	-3.238	0.02417	0.02417
	DDR2	-2.887	0.3615	-4.053	0.01052	0.01052
	CTGF	-2.895	0.7607	-4.369	0.00783	0.00783
	SDC1	-2.895	0.5501	-2.831	0.03811	0.03811
	RGS8	-2.932	-0.4364	-3.655	0.0156	0.0156
	RP11-1072A3.2	-2.932	-0.4364	-3.066	0.02922	0.02922
	DAB2IP	-2.934	1.709	-4.033	0.01073	0.01073
	BEND5	-2.947	-0.3586	-3.528	0.01777	0.01777
	LOC102723894	-2.956	-0.0996	-3.103	0.02802	0.02802
	F13A1	-2.973	3.878	-5.124	0.004079	0.004079
	ESPN	-3.032	1.843	-4.627	0.006215	0.006215
	GPER1	-3.043	0.05887	-3.407	0.02017	0.02017
	LOC102724661	-3.045	-1.151	-3.799	0.01349	0.01349
	PHYHIP	-3.045	-1.151	-3.799	0.01349	0.01349
	GPA33	-3.051	2.487	-4.644	0.006122	0.006122
	SCD	-3.062	8.256	-6.034	0.00203	0.00203
	LDLR	-3.076	5.366	-6.101	0.001935	0.001935
	SHISA8	-3.082	-0.431	-3.187	0.02555	0.02555
	KALRN	-3.087	0.8349	-4.889	0.00496	0.00496
	KCNS1	-3.093	0.7059	-3.2	0.0252	0.0252
	DOC2A	-3.094	0.5552	-3.232	0.02433	0.02433
	NRG4	-3.134	0.07014	-3.717	0.01465	0.01465
	CLEC3B	-3.148	0.3129	-3.495	0.0184	0.0184
	NKX6-3	-3.156	-0.3096	-4.053	0.01052	0.01052
	ELFN2	-3.198	-1.091	-3.996	0.01112	0.01112
	PKIA	-3.198	0.06342	-3.063	0.0293	0.0293
	GALR3	-3.223	-1.03	-3.99	0.01119	0.01119
	SOCS2	-3.244	1.718	-6.075	0.001972	0.001972
	SCARA3	-3.258	-0.2372	-3.518	0.01795	0.01795
	SAMD11	-3.328	-0.2838	-3.781	0.01374	0.01374
	LOC100506060	-3.329	-1.039	-4.116	0.009906	0.009906
	PLEKHA6	-3.336	-0.1163	-3.039	0.03012	0.03012
	BAIAP2L1	-3.357	1.523	-5.506	0.003011	0.003011
	ENHO	-3.376	-0.9695	-4.302	0.008327	0.008327
	PALD1	-3.432	3.792	-9.668	0.0002429	0.0002429
	AIF1L	-3.444	-0.9941	-4.181	0.009322	0.009322
	LOC100996455	-3.474	-0.01735	-3.082	0.02869	0.02869
	KCNK1	-3.506	-0.8788	-4.343	0.008016	0.008016
	CORO2B	-3.507	-0.9179	-4.534	0.006747	0.006747
	KLHL30	-3.521	0.9001	-3.704	0.01483	0.01483
	LINC00263	-3.525	2.638	-8.25	0.0005032	0.0005032
	ACKR2	-3.528	0.2846	-4.151	0.009589	0.009589
	DLGAP1-AS3	-3.609	-0.8065	-4.251	0.008732	0.008732
	LOC102724256	-3.615	2.076	-4.352	0.007954	0.007954
	DLX3	-3.64	-0.9179	-4.201	0.009149	0.009149
	LOC100130872	-3.643	1.278	-4.941	0.004746	0.004746
	SHISA3	-3.65	0.7852	-3.99	0.01118	0.01118
	CACNB4	-3.689	1.701	-6.174	0.001838	0.001838
	PKD1L3	-3.724	-0.885	-4.178	0.009349	0.009349
	CDHR1	-3.725	-0.8326	-4.8	0.005348	0.005348
	LAX1	-3.74	-0.7548	-4.613	0.006293	0.006293
	MYOZ1	-3.744	0.3845	-4.504	0.006929	0.006929
	CSMD3	-3.744	0.3845	-4.504	0.006929	0.006929
	LOC102723337	-3.826	0.6381	-4.197	0.009179	0.009179
	DMRT3	-3.833	0.7086	-4.289	0.008431	0.008431
	ABLIM2	-3.948	-0.7059	-5.248	0.00369	0.00369
	SLIT1	-3.971	1.137	-4.249	0.008747	0.008747
	LOC102723919	-3.981	-0.7336	-4.872	0.005029	0.005029
	TERT	-4.057	0.5337	-4.982	0.004587	0.004587
	FADS2	-4.076	6.963	-5.677	0.002641	0.002641
	ACY3	-4.114	-0.5577	-4.994	0.004542	0.004542
	RIMS4	-4.183	-0.6152	-5.413	0.003236	0.003236
	AQP1	-4.207	-0.5216	-5.294	0.003557	0.003557
	USH1C	-4.27	-0.6765	-3.743	0.01427	0.01427
	UGT3A2	-4.303	2.134	-5.585	0.002833	0.002833
	VAT1L	-4.316	1.828	-4.97	0.004633	0.004633
	HSPB7	-4.565	2.18	-8.537	0.0004306	0.0004306
	CLSTN2	-4.8	3.245	-7.223	0.0009178	0.0009178
	ILDR2	-4.844	1.179	-5.785	0.002436	0.002436
	LTK	-5.176	1.345	-6.217	0.001782	0.001782
	PRLR	-5.242	1.819	-4.15	0.009597	0.009597
	CSPG4	-5.342	3.642	-9.512	0.0002619	0.0002619
	DUSP27	-5.603	0.9421	-7.494	0.0007778	0.0007778
	KIT	-5.756	2.774	-10.4	0.0001735	0.0001735
