# Supplementary material for: Scaffolding-dependent CASP1 constrains excessive cell-intrinsic inflammatory signaling in leukemia
Source: Cell Chem Biol. Author manuscript; Available in PMC 2026 Jun 28. (PMC13310425; doi:10.1016/j.chembiol.2025.12.002)
Supplement: Table S2 [file NIHMS2173962-supplement-Table_S2.xlsx]

## Sheet: Table S2
Table S2. Differentially expressed genes in MDSL CASP1 KO vs WT cells, related to Figure 4.
	Gene	Log (Fold Change)	AveExpr	t	P Value	Adj P Value
	TBL1Y	5.73	1.446	14.03	2.425e-11	2.425e-11
	ROBO4	4.177	-1.82	8.587	6.83e-08	6.83e-08
	FGD5	3.907	0.2975	9.219	2.315e-08	2.315e-08
	PLVAP	3.626	-0.564	7.724	3.246e-07	3.246e-07
	DYSF	3.357	4.672	25.71	5.44e-16	5.44e-16
	C15orf26	3.345	-0.7556	7.372	6.298e-07	6.298e-07
	PRSS23	3.333	1.385	10.28	4.216e-09	4.216e-09
	CTDSPL	3.3	0.4486	8.501	7.941e-08	7.941e-08
	AKAP12	3.252	1.834	11.52	6.607e-10	6.607e-10
	ALDH1A1	3.178	1.776	10.73	2.108e-09	2.108e-09
	FAM46B	3.161	-0.4842	6.61	2.807e-06	2.807e-06
	MPL	3.116	-1.008	6.592	2.912e-06	2.912e-06
	VWF	3.109	3.814	19.85	5.671e-14	5.671e-14
	SPOCK2	3.083	1.884	12.18	2.635e-10	2.635e-10
	RD3	3.016	0.07461	7.73	3.21e-07	3.21e-07
	AIF1L	3.01	3.068	16.42	1.615e-12	1.615e-12
	MYCT1	2.983	2.401	13.42	5.18e-11	5.18e-11
	FAM65C	2.954	-0.9692	6.301	5.267e-06	5.267e-06
	EPAS1	2.944	5.779	35.14	1.828e-18	1.828e-18
	SHANK3	2.943	4.937	27.37	1.747e-16	1.747e-16
	ADRA2A	2.928	5.206	30.32	2.718e-17	2.718e-17
	IL1RL1	2.857	4.566	21.08	1.949e-14	1.949e-14
	SPATA31C2	2.831	-0.5773	6.126	7.555e-06	7.555e-06
	SLC18A2	2.806	3.36	16.23	1.977e-12	1.977e-12
	ZFAND4	2.784	-0.4683	5.626	2.168e-05	2.168e-05
	SLC2A4	2.763	1.244	8.125	1.555e-07	1.555e-07
	SP7	2.715	-0.6842	5.567	2.461e-05	2.461e-05
	HPDL	2.7	2.238	11.64	5.591e-10	5.591e-10
	PLXNA4	2.695	5.045	28.15	1.048e-16	1.048e-16
	TBX1	2.667	-1.029	5.613	2.229e-05	2.229e-05
	LOC101927392	2.654	0.2772	7.482	5.107e-07	5.107e-07
	PTRF	2.653	6.372	40.94	1.101e-19	1.101e-19
	CD24	2.652	2.702	12.75	1.231e-10	1.231e-10
	KIAA0125	2.635	5.816	35.19	1.782e-18	1.782e-18
	TMEM2	2.635	2.884	13.72	3.548e-11	3.548e-11
	SCARF1	2.625	5.086	27.84	1.284e-16	1.284e-16
	PTPRG	2.6	2.86	11.8	4.456e-10	4.456e-10
	CD7	2.586	3.664	16.17	2.104e-12	2.104e-12
	KAZN	2.572	3.764	18.06	3.04e-13	3.04e-13
	ID3	2.553	2.912	13.33	5.849e-11	5.849e-11
	TMEM51	2.545	2.699	12.22	2.499e-10	2.499e-10
	FLJ22184	2.544	0.9806	8.414	9.264e-08	9.264e-08
	ACE	2.543	4.251	19.13	1.096e-13	1.096e-13
	AVPR1B	2.536	-0.5186	5.84	1.377e-05	1.377e-05
	NPR3	2.515	7.11	43.96	2.978e-20	2.978e-20
	IL21R	2.514	0.9891	8.346	1.045e-07	1.045e-07
	IFIT1	2.501	-0.8239	4.441	0.0002935	0.0002935
	PLEKHG1	2.496	1.425	9.154	2.584e-08	2.584e-08
	TNFRSF19	2.491	1.272	8.527	7.591e-08	7.591e-08
	ASAP3	2.468	1.187	8.736	5.27e-08	5.27e-08
	DCLK2	2.464	0.2528	6.663	2.524e-06	2.524e-06
	GLI2	2.458	3.856	16.02	2.468e-12	2.468e-12
	TSPAN18	2.442	0.4799	7.277	7.566e-07	7.566e-07
	BMP6	2.434	1.543	9.411	1.684e-08	1.684e-08
	C1orf226	2.397	2.434	11.69	5.189e-10	5.189e-10
	MGC12916	2.384	-0.7115	5.391	3.599e-05	3.599e-05
	SEZ6L2	2.381	-0.3222	5.49	2.903e-05	2.903e-05
	ASB9	2.364	-0.7935	5.213	5.301e-05	5.301e-05
	ZNF112	2.319	-0.07404	5.604	2.274e-05	2.274e-05
	TNFRSF25	2.312	2.345	10.9	1.646e-09	1.646e-09
	TSPAN6	2.285	-0.8213	5.096	6.839e-05	6.839e-05
	HSPG2	2.28	7.889	45.89	1.345e-20	1.345e-20
	CYP26A1	2.25	-0.1325	5.775	1.578e-05	1.578e-05
	CNIH2	2.241	-0.228	5.646	2.077e-05	2.077e-05
	ABCB11	2.231	3.343	14.42	1.519e-11	1.519e-11
	FGF18	2.229	0.8022	7.039	1.2e-06	1.2e-06
	DLC1	2.222	4.861	23.4	2.977e-15	2.977e-15
	FGFR3	2.221	0.2293	6.156	7.103e-06	7.103e-06
	FAM169A	2.194	-0.3574	4.752	0.0001464	0.0001464
	SHANK1	2.187	2.818	12.02	3.269e-10	3.269e-10
	GPR56	2.183	5.259	25.9	4.753e-16	4.753e-16
	DLGAP3	2.168	1.055	7.47	5.229e-07	5.229e-07
	KCNIP1	2.166	1.887	9.011	3.285e-08	3.285e-08
	TMEM150C	2.161	1.858	9.34	1.891e-08	1.891e-08
	PLXNA2	2.16	4.619	20.17	4.252e-14	4.252e-14
	BEGAIN	2.149	1.768	9.016	3.26e-08	3.26e-08
	ARHGEF16	2.148	0.7209	6.964	1.389e-06	1.389e-06
	LRRC16A	2.147	3.941	14.68	1.122e-11	1.122e-11
	THRB	2.147	3.502	14.39	1.573e-11	1.573e-11
	HMGCS1	2.144	6.142	31.28	1.531e-17	1.531e-17
	CACHD1	2.138	0.659	6.12	7.656e-06	7.656e-06
	PIEZO2	2.133	4.69	20.93	2.209e-14	2.209e-14
	KCNJ4	2.132	-0.2973	4.904	0.0001046	0.0001046
	STARD8	2.125	4.376	18.88	1.388e-13	1.388e-13
	SLC4A4	2.122	-0.1676	5.238	5.012e-05	5.012e-05
	FOXD4	2.115	-0.2332	5.248	4.902e-05	4.902e-05
	TFRC	2.114	7.504	36.06	1.133e-18	1.133e-18
	SNTB2	2.112	1.018	7.306	7.147e-07	7.147e-07
	RNF207	2.112	-0.5597	5.077	7.131e-05	7.131e-05
	MRPL16	2.107	7.582	43.22	4.061e-20	4.061e-20
	EHD2	2.102	5.854	29.66	4.041e-17	4.041e-17
	MYH10	2.098	5.276	22.68	5.237e-15	5.237e-15
	LDLR	2.081	5.882	30.02	3.244e-17	3.244e-17
	PDE3A	2.078	1.764	8.55	7.279e-08	7.279e-08
	STON2	2.076	5.871	29.18	5.442e-17	5.442e-17
	SPARC	2.073	4.898	22.4	6.546e-15	6.546e-15
	RAI14	2.062	3.653	14.89	8.835e-12	8.835e-12
	PAQR5	2.062	0.8675	6.788	1.967e-06	1.967e-06
	FUT1	2.053	2.279	9.961	6.919e-09	6.919e-09
	MMRN1	2.05	4.044	16.62	1.308e-12	1.308e-12
	SDK1	2.047	-0.4102	4.985	8.747e-05	8.747e-05
	FLJ38379	2.046	-0.5138	3.858	0.001095	0.001095
	SDPR	2.029	4.887	20.42	3.421e-14	3.421e-14
	EPB41L1	2.024	-0.1708	4.908	0.0001036	0.0001036
	FAM222A	2.023	2.69	9.486	1.488e-08	1.488e-08
	ASIC4	2.02	2.885	11.59	5.971e-10	5.971e-10
	ABTB2	1.987	3.601	13.16	7.211e-11	7.211e-11
	ZNF462	1.974	2.241	9.273	2.117e-08	2.117e-08
	CD93	1.959	6.213	31.1	1.707e-17	1.707e-17
	ARHGAP31	1.959	2.33	9.06	3.027e-08	3.027e-08
	RTN1	1.954	1.646	8.109	1.6e-07	1.6e-07
	TCF15	1.952	2.074	8.856	4.286e-08	4.286e-08
	HSPA1A	1.952	0.2625	5.534	2.643e-05	2.643e-05
	TSHZ3	1.938	3.559	13.47	4.879e-11	4.879e-11
	BIRC7	1.935	-0.7132	3.707	0.00154	0.00154
	SYTL4	1.933	4.55	17.46	5.469e-13	5.469e-13
	PRKCH	1.933	3.383	11.66	5.44e-10	5.44e-10
	ZNF469	1.927	3.167	11.61	5.873e-10	5.873e-10
	CGN	1.926	0.7444	6.056	8.734e-06	8.734e-06
	GOLGA8J	1.921	0.6849	6.113	7.759e-06	7.759e-06
	SLC8A3	1.917	3.165	11.95	3.604e-10	3.604e-10
	IGFBP4	1.904	8.422	43.23	4.042e-20	4.042e-20
	KIAA1462	1.904	1.446	7.008	1.273e-06	1.273e-06
	LOC101930357	1.904	0.2802	5.623	2.182e-05	2.182e-05
	SORBS1	1.885	3.698	13.31	5.969e-11	5.969e-11
	PPP1R13B	1.864	2.832	10.62	2.503e-09	2.503e-09
	TIMP3	1.863	5.289	23.11	3.744e-15	3.744e-15
	EREG	1.862	3.897	13.2	6.876e-11	6.876e-11
	MDK	1.861	4.918	20.96	2.15e-14	2.15e-14
	PRDM16	1.858	3.825	14.67	1.132e-11	1.132e-11
	C2orf66	1.858	0.5633	5.717	1.786e-05	1.786e-05
	AMOT	1.853	3.7	11.98	3.485e-10	3.485e-10
	FAM189A1	1.849	4.335	16.96	9.133e-13	9.133e-13
	CKB	1.847	6.088	27.39	1.723e-16	1.723e-16
	TNS1	1.846	5.67	24.77	1.066e-15	1.066e-15
	RRBP1	1.84	6.907	33.8	3.715e-18	3.715e-18
	BCAM	1.836	4.798	19.87	5.587e-14	5.587e-14
	ARID5B	1.835	5.603	25.17	8.009e-16	8.009e-16
	SYNJ2	1.835	4.117	15.8	3.151e-12	3.151e-12
	GBP4	1.833	-0.5071	4.458	0.000283	0.000283
	GPR161	1.832	1.38	7.032	1.215e-06	1.215e-06
	RORA	1.828	0.9331	6.38	4.478e-06	4.478e-06
	MYO5C	1.824	-0.2747	4.767	0.0001417	0.0001417
	SAMD14	1.82	2.683	10.06	5.933e-09	5.933e-09
	ELOVL7	1.819	2.747	7.889	2.388e-07	2.388e-07
	CD74	1.804	8.74	41.89	7.225e-20	7.225e-20
	DOK4	1.802	4.197	16.07	2.358e-12	2.358e-12
	NUTM2D	1.802	1.473	7.22	8.431e-07	8.431e-07
	JPH4	1.799	0.4764	5.645	2.083e-05	2.083e-05
	KIAA1522	1.792	5.717	21.15	1.826e-14	1.826e-14
	LINC00982	1.789	0.5651	5.398	3.542e-05	3.542e-05
	CDH4	1.782	4.42	16.71	1.18e-12	1.18e-12
	ARC	1.773	2.715	9.75	9.692e-09	9.692e-09
	F2RL1	1.77	4.447	16.42	1.605e-12	1.605e-12
	PDZD8	1.766	7.914	36.89	7.499e-19	7.499e-19
	SEMA6C	1.766	2.137	7.487	5.064e-07	5.064e-07
	GIPC3	1.763	4.695	18.51	1.969e-13	1.969e-13
	GUSBP5	1.763	-0.394	4.483	0.0002674	0.0002674
	NOS1AP	1.762	1.379	6.699	2.349e-06	2.349e-06
	SIPA1L1	1.76	4.438	17.09	8.032e-13	8.032e-13
	PCYT1B	1.758	3.518	12.58	1.537e-10	1.537e-10
	PEAR1	1.749	1.691	7.316	7.017e-07	7.017e-07
	SLC9A3R2	1.74	3.886	14.26	1.856e-11	1.856e-11
	LCK	1.739	0.4175	5.358	3.862e-05	3.862e-05
	TTLL10-AS1	1.735	2.343	8.79	4.802e-08	4.802e-08
	SHANK2	1.734	3.479	11.42	7.687e-10	7.687e-10
	ATP9A	1.73	-0.5564	4.291	0.0004116	0.0004116
	FCER1G	1.729	2.774	9.82	8.656e-09	8.656e-09
	GFOD1	1.723	3.238	11.12	1.189e-09	1.189e-09
	FRMD4A	1.72	1.836	7.68	3.52e-07	3.52e-07
	PTGS2	1.711	3.125	11.02	1.365e-09	1.365e-09
	VIPR1	1.71	2.365	8.071	1.714e-07	1.714e-07
	TBC1D8B	1.705	1.832	6.851	1.736e-06	1.736e-06
	FHL2	1.697	2.145	7.15	9.662e-07	9.662e-07
	TSPAN10	1.691	-0.2924	4.293	0.0004103	0.0004103
	STAB1	1.69	8.649	38.21	3.929e-19	3.929e-19
	HLA-DPA1	1.687	3.699	11.12	1.175e-09	1.175e-09
	FMN1	1.687	0.329	4.688	0.000169	0.000169
	DHCR24	1.685	7.934	36.28	1.016e-18	1.016e-18
	DHCR7	1.683	6.186	26.57	2.995e-16	2.995e-16
	EPHA2	1.683	0.9363	5.691	1.888e-05	1.888e-05
	ARNT2	1.676	0.7608	5.365	3.803e-05	3.803e-05
	GAS2L1	1.672	3.336	11	1.42e-09	1.42e-09
	GPC5	1.672	0.3022	4.708	0.0001614	0.0001614
	EHD4	1.67	1.395	6.014	9.549e-06	9.549e-06
	TBX2	1.653	0.3561	3.851	0.001114	0.001114
	HSPA1B	1.645	4.483	15.01	7.648e-12	7.648e-12
	MICAL2	1.643	3.194	10.51	2.963e-09	2.963e-09
	ATOH8	1.64	-0.4132	3.963	0.0008634	0.0008634
	HPSE2	1.639	4.453	15.98	2.585e-12	2.585e-12
	TMEM217	1.639	3.318	10.96	1.505e-09	1.505e-09
	TSPAN15	1.636	2.154	7.586	4.197e-07	4.197e-07
	KCND1	1.633	0.2044	4.414	0.0003119	0.0003119
	ZNF385A	1.627	4.995	17.71	4.26e-13	4.26e-13
	RASL10A	1.627	0.1744	4.461	0.0002808	0.0002808
	SCD	1.624	8.321	37.46	5.641e-19	5.641e-19
	BMP2K	1.616	7.651	34.7	2.301e-18	2.301e-18
	GDPD5	1.613	5.367	19.33	9.105e-14	9.105e-14
	KIAA1161	1.609	1.599	6.388	4.407e-06	4.407e-06
	FAT4	1.604	2.107	7.201	8.759e-07	8.759e-07
	SLC17A7	1.6	2.439	8.377	9.893e-08	9.893e-08
	RNF168	1.595	6.461	27.68	1.422e-16	1.422e-16
	COL5A1	1.594	5.465	21.31	1.595e-14	1.595e-14
	PRR5L	1.59	4	12.51	1.689e-10	1.689e-10
	HSPA2	1.588	1.069	5.639	2.11e-05	2.11e-05
	AGPAT9	1.587	4.172	13.57	4.311e-11	4.311e-11
	EDARADD	1.583	0.3205	4.786	0.0001358	0.0001358
	DAPK1	1.58	6.531	25.98	4.512e-16	4.512e-16
	PROS1	1.579	4.127	12.45	1.827e-10	1.827e-10
	PHLDA2	1.579	-0.3805	4.014	0.0007703	0.0007703
	CAMK2N2	1.578	0.7476	5.258	4.8e-05	4.8e-05
	H2AFY	1.575	9.25	38.07	4.197e-19	4.197e-19
	PVRL1	1.575	5.382	20.61	2.905e-14	2.905e-14
	IGSF3	1.569	2.167	7.62	3.942e-07	3.942e-07
	ALDOC	1.564	2.213	7.564	4.376e-07	4.376e-07
	PITX1	1.559	5.465	20.53	3.106e-14	3.106e-14
	KISS1R	1.559	2.337	7.906	2.315e-07	2.315e-07
	TCEA3	1.555	0.04179	3.664	0.001699	0.001699
	TSPAN9	1.551	3.481	11.34	8.599e-10	8.599e-10
	RILP	1.546	3.387	11.02	1.366e-09	1.366e-09
	ZFHX3	1.546	1.715	6.633	2.683e-06	2.683e-06
	KANK3	1.542	3.723	12.06	3.132e-10	3.132e-10
	TMEM98	1.533	2.605	8.295	1.144e-07	1.144e-07
	SLC2A6	1.529	5.324	18.47	2.037e-13	2.037e-13
	GRAP	1.529	3.512	10.75	2.057e-09	2.057e-09
	POLR2A	1.516	8.228	34.96	2.005e-18	2.005e-18
	SENCR	1.515	1.004	5.452	3.154e-05	3.154e-05
	FARP2	1.514	2.76	8.952	3.637e-08	3.637e-08
	GOLGA8M	1.513	2.944	8.103	1.615e-07	1.615e-07
	MN1	1.512	0.9472	5.01	8.274e-05	8.274e-05
	RIMBP3C	1.511	-0.1582	4.11	0.0006189	0.0006189
	ZNF676	1.507	1.823	6.345	4.812e-06	4.812e-06
	FAM225B	1.507	1.023	5.306	4.321e-05	4.321e-05
	MARVELD1	1.506	3.834	11.89	3.951e-10	3.951e-10
	DPF3	1.505	1.048	5.448	3.181e-05	3.181e-05
	GLIS2	1.501	3.971	12.99	9.04e-11	9.04e-11
	LAX1	1.501	3.376	10.74	2.09e-09	2.09e-09
	LAMA5	1.499	2.136	7.324	6.908e-07	6.908e-07
	DNMT3B	1.498	7.81	32.87	6.201e-18	6.201e-18
	TNS4	1.498	2.548	8.311	1.113e-07	1.113e-07
	FAM171A2	1.496	4.743	15.03	7.436e-12	7.436e-12
	MAGI1	1.492	2.051	7.042	1.192e-06	1.192e-06
	DAB2IP	1.491	5.265	18.78	1.514e-13	1.514e-13
	ESPNL	1.49	-0.2646	3.891	0.001016	0.001016
	C20orf166-AS1	1.488	2.473	7.841	2.611e-07	2.611e-07
	CTTNBP2NL	1.488	2.418	7.648	3.74e-07	3.74e-07
	NUTM2A	1.487	1.332	5.735	1.72e-05	1.72e-05
	C6orf132	1.48	0.8653	4.126	0.0005976	0.0005976
	MEIS1	1.479	4.727	15.53	4.249e-12	4.249e-12
	TFCP2L1	1.478	4.781	15.41	4.848e-12	4.848e-12
	IL18R1	1.478	3.486	10.67	2.319e-09	2.319e-09
	TMEM150B	1.477	-0.4061	3.721	0.001493	0.001493
	FGD6	1.475	1.906	6.852	1.732e-06	1.732e-06
	ABCG1	1.472	6.02	23.41	2.952e-15	2.952e-15
	WNK2	1.47	0.1995	3.981	0.000829	0.000829
	GPR142	1.469	0.2336	4.379	0.0003379	0.0003379
	ADCY6	1.468	3.531	10.58	2.661e-09	2.661e-09
	LMTK3	1.468	3.151	9.688	1.07e-08	1.07e-08
	ID1	1.468	3.124	9.374	1.789e-08	1.789e-08
	AC011899.9	1.465	0.2381	4.427	0.0003029	0.0003029
	BAIAP2-AS1	1.46	6.385	24.41	1.389e-15	1.389e-15
	PVRL2	1.46	6.078	22.91	4.378e-15	4.378e-15
	SCD5	1.46	3.025	9.386	1.754e-08	1.754e-08
	DNAJC6	1.458	6.732	26.47	3.211e-16	3.211e-16
	HLA-DMA	1.458	5.34	19.18	1.044e-13	1.044e-13
	MCF2L2	1.456	0.297	4.286	0.0004165	0.0004165
	NTN1	1.45	5.06	17.9	3.534e-13	3.534e-13
	C6orf25	1.449	6.873	26.96	2.297e-16	2.297e-16
	ITGA9	1.448	5.062	16.63	1.284e-12	1.284e-12
	HLA-DRB5	1.448	3.683	8.796	4.752e-08	4.752e-08
	LOC100129215	1.445	0.908	4.96	9.242e-05	9.242e-05
	LOC102724436	1.444	0.5951	4.629	0.0001928	0.0001928
	NID2	1.444	-0.5179	3.488	0.002526	0.002526
	HLA-DRB1	1.442	5.358	19.25	9.774e-14	9.774e-14
	PCBP3	1.438	3.95	11.82	4.346e-10	4.346e-10
	TEAD3	1.438	0.3241	4.358	0.0003541	0.0003541
	ACSBG1	1.436	0.5936	4.491	0.0002628	0.0002628
	NR4A1	1.431	1.144	5.435	3.269e-05	3.269e-05
	TTC28	1.43	4.525	14.73	1.061e-11	1.061e-11
	NGFR	1.43	0.3629	4.081	0.0006616	0.0006616
	HLA-DQA1	1.428	0.5979	3.97	0.0008494	0.0008494
	EEF1A2	1.423	4.789	14.82	9.504e-12	9.504e-12
	BEND3	1.42	2.976	8.988	3.416e-08	3.416e-08
	ARMCX4	1.42	1.445	5.454	3.141e-05	3.141e-05
	C1QL4	1.415	-0.5696	3.065	0.006485	0.006485
	FER1L6	1.414	0.8805	4.852	0.0001173	0.0001173
	FASN	1.413	8.185	32.83	6.345e-18	6.345e-18
	EFNB1	1.413	4.008	11.62	5.767e-10	5.767e-10
	DAPK2	1.413	0.6126	4.331	0.0003766	0.0003766
	DAB2	1.412	5.288	18.04	3.086e-13	3.086e-13
	PPT2	1.406	3.039	7.987	1.996e-07	1.996e-07
	CARD11	1.405	1.584	5.985	1.015e-05	1.015e-05
	BCORL1	1.4	4.934	16.21	2.023e-12	2.023e-12
	SQLE	1.399	7.474	29.15	5.57e-17	5.57e-17
	PIK3R3	1.397	5.896	20.8	2.47e-14	2.47e-14
	TP73	1.393	0.9897	4.947	9.51e-05	9.51e-05
	C3orf70	1.391	3.095	8.814	4.605e-08	4.605e-08
	RP11-996F15.2	1.382	0.224	4.116	0.0006107	0.0006107
	SLC27A3	1.381	0.5673	4.355	0.0003568	0.0003568
	TMCC2	1.38	3.678	9.407	1.695e-08	1.695e-08
	P2RY6	1.379	1.696	5.961	1.067e-05	1.067e-05
	TLE3	1.374	7.584	28.43	8.784e-17	8.784e-17
	CNRIP1	1.37	7.83	30.35	2.67e-17	2.67e-17
	SLC29A4	1.362	2.571	7.123	1.017e-06	1.017e-06
	ZNF660	1.361	2.837	8.343	1.05e-07	1.05e-07
	SLFN12	1.361	1.851	5.62	2.198e-05	2.198e-05
	INPP4B	1.359	5.296	16.89	9.821e-13	9.821e-13
	LILRB2	1.358	1.907	6.372	4.55e-06	4.55e-06
	POLR1A	1.357	6.289	23.17	3.568e-15	3.568e-15
	ZNF823	1.357	3.429	9.566	1.306e-08	1.306e-08
	FCER1A	1.356	3.955	11.77	4.688e-10	4.688e-10
	YES1	1.352	7.421	27.54	1.561e-16	1.561e-16
	SOCS3	1.352	1.67	5.919	1.165e-05	1.165e-05
	ATP13A2	1.351	6.468	23.61	2.533e-15	2.533e-15
	GOLGA8S	1.351	-0.0142	3.479	0.002575	0.002575
	NFKBIZ	1.346	2.856	6.793	1.949e-06	1.949e-06
	TTLL7	1.346	2.356	6.401	4.286e-06	4.286e-06
	LILRB1	1.346	1.131	4.496	0.0002593	0.0002593
	PPP2R3A	1.345	2.415	7.24	8.113e-07	8.113e-07
	IL7	1.344	2.458	7.139	9.876e-07	9.876e-07
	CECR2	1.339	1.445	5.523	2.706e-05	2.706e-05
	HLA-DRB6	1.338	2.379	7.181	9.097e-07	9.097e-07
	DNAJB5	1.337	-0.4064	3.431	0.002868	0.002868
	KCTD11	1.335	0.6516	4.411	0.000314	0.000314
	PTPRB	1.334	3.267	9.364	1.818e-08	1.818e-08
	NKD1	1.329	3.394	9.342	1.885e-08	1.885e-08
	HMGCR	1.324	6.009	21.09	1.925e-14	1.925e-14
	GRASP	1.324	1.613	4.995	8.539e-05	8.539e-05
	PRDM11	1.323	2.422	6.878	1.644e-06	1.644e-06
	CCND1	1.316	1.878	5.886	1.247e-05	1.247e-05
	GAD1	1.313	2.657	7.649	3.734e-07	3.734e-07
	TMEM53	1.309	1.783	5.887	1.247e-05	1.247e-05
	SCN1B	1.308	1.3	5.055	7.482e-05	7.482e-05
	CPNE2	1.305	5.203	15.4	4.923e-12	4.923e-12
	CIB2	1.302	0.2961	3.87	0.001065	0.001065
	MSMO1	1.3	5.149	16.17	2.107e-12	2.107e-12
	MAML3	1.3	4.985	15.58	4.006e-12	4.006e-12
	HAPLN4	1.299	3.888	11.12	1.179e-09	1.179e-09
	CAPN5	1.299	1.7	5.653	2.048e-05	2.048e-05
	RBPMS2	1.297	3.692	10.07	5.844e-09	5.844e-09
	ZBTB8A	1.294	3.433	9.263	2.151e-08	2.151e-08
	NYNRIN	1.292	0.824	4.427	0.0003032	0.0003032
	CDKN2C	1.29	6.988	24.83	1.023e-15	1.023e-15
	PEPD	1.287	7.056	25.14	8.159e-16	8.159e-16
	NFAM1	1.287	1.597	5.076	7.159e-05	7.159e-05
	KCNK6	1.286	5.148	15.36	5.154e-12	5.154e-12
	FAM222B	1.286	4.32	12.72	1.276e-10	1.276e-10
	LOC102723864	1.276	0.5582	3.731	0.001461	0.001461
	ARHGEF3	1.275	5.286	16.91	9.591e-13	9.591e-13
	HOXA13	1.273	2.478	6.183	6.713e-06	6.713e-06
	FAM110D	1.271	-0.561	2.263	0.03578	0.03578
	HEPH	1.265	6.336	21.58	1.276e-14	1.276e-14
	LRRC8B	1.265	5.948	19.21	1.014e-13	1.014e-13
	GMPR	1.263	6.624	22.93	4.295e-15	4.295e-15
	SYNE2	1.263	1.264	4.377	0.000339	0.000339
	MGAT5B	1.261	1.746	5.201	5.437e-05	5.437e-05
	FAM198A	1.259	0.5969	4.024	0.0007533	0.0007533
	CD34	1.258	9.61	30.64	2.244e-17	2.244e-17
	FSD1	1.258	0.614	3.854	0.001106	0.001106
	TMEM201	1.256	5.679	14.64	1.174e-11	1.174e-11
	ECE1	1.255	5.518	17.72	4.239e-13	4.239e-13
	MFGE8	1.254	6.263	20.31	3.777e-14	3.777e-14
	GJC2	1.253	0.5369	3.963	0.000863	0.000863
	LOC102724428	1.248	1.587	5.382	3.668e-05	3.668e-05
	TMEM163	1.245	2.861	7.548	4.508e-07	4.508e-07
	PDGFC	1.241	5.538	16.31	1.803e-12	1.803e-12
	MERTK	1.234	2.926	7.852	2.56e-07	2.56e-07
	TGFB1	1.227	7.65	25.77	5.206e-16	5.206e-16
	JAM3	1.223	6.144	19.46	8.08e-14	8.08e-14
	HOXB5	1.222	0.01459	2.962	0.008142	0.008142
	SEZ6L	1.22	4.214	11.75	4.773e-10	4.773e-10
	PCDHGA11	1.219	0.7676	4.001	0.0007924	0.0007924
	PIK3CB	1.215	6.575	21.6	1.259e-14	1.259e-14
	QRICH2	1.21	0.8579	4.235	0.0004674	0.0004674
	MARCKSL1	1.209	7.839	20.43	3.4e-14	3.4e-14
	RAB15	1.209	5.39	16.7	1.195e-12	1.195e-12
	ARHGAP22	1.207	5.791	17.68	4.398e-13	4.398e-13
	KIF1B	1.205	5.289	14.68	1.122e-11	1.122e-11
	MS4A6A	1.204	0.6887	4.058	0.0006964	0.0006964
	SH3RF1	1.203	4.069	11.11	1.194e-09	1.194e-09
	GNAI1	1.202	2.452	6.645	2.618e-06	2.618e-06
	DDR1	1.2	1.725	5.341	4.01e-05	4.01e-05
	STXBP5	1.199	6.721	21.48	1.388e-14	1.388e-14
	PRDX1	1.198	8.02	26.88	2.428e-16	2.428e-16
	TRIM61	1.198	2.719	7.158	9.507e-07	9.507e-07
	CTXN1	1.198	2.326	5.889	1.242e-05	1.242e-05
	BAMBI	1.197	3.28	8.45	8.686e-08	8.686e-08
	LHFPL2	1.195	5.463	16.89	9.806e-13	9.806e-13
	TUBB4A	1.195	5.295	16.16	2.118e-12	2.118e-12
	FSIP1	1.195	-0.199	3.083	0.006231	0.006231
	AATK	1.194	4.41	12.24	2.424e-10	2.424e-10
	CYR61	1.193	1.154	4.612	0.0002003	0.0002003
	TAL1	1.19	6.631	22.03	8.804e-15	8.804e-15
	AP1B1	1.189	7.945	25.9	4.746e-16	4.746e-16
	ETS2	1.188	9.199	29.74	3.851e-17	3.851e-17
	CYFIP1	1.188	6.75	21.83	1.036e-14	1.036e-14
	ENTPD7	1.188	3.897	9.294	2.044e-08	2.044e-08
	MYCNOS	1.188	-0.2669	2.341	0.03056	0.03056
	PTENP1-AS	1.187	0.9406	4.137	0.0005835	0.0005835
	ZNF702P	1.185	-0.1528	3.021	0.007147	0.007147
	LOC102724397	1.185	0.05091	2.991	0.00763	0.00763
	HEYL	1.181	4.44	11.34	8.571e-10	8.571e-10
	ZNF853	1.181	1.769	4.725	0.0001557	0.0001557
	SCARF2	1.179	3.247	7.718	3.282e-07	3.282e-07
	MMEL1	1.176	0.9811	4.313	0.0003919	0.0003919
	ZMYND8	1.175	7.641	25.06	8.667e-16	8.667e-16
	LUZP1	1.175	6.86	22.69	5.196e-15	5.196e-15
	ATP2A3	1.173	9.26	28.84	6.757e-17	6.757e-17
	HEXIM1	1.173	5.452	14.56	1.298e-11	1.298e-11
	LOC439994	1.173	3.28	8.171	1.428e-07	1.428e-07
	RAB3B	1.173	0.9233	3.999	0.0007961	0.0007961
	DPF1	1.169	2.222	5.758	1.636e-05	1.636e-05
	C19orf26	1.169	2.018	5.607	2.261e-05	2.261e-05
	SLC9A1	1.168	5.145	14.52	1.357e-11	1.357e-11
	LOC101928083	1.168	0.9746	4.146	0.0005707	0.0005707
	GCAT	1.167	4.458	10.8	1.893e-09	1.893e-09
	SLC29A2	1.167	4.057	10.8	1.91e-09	1.91e-09
	ERG	1.165	7.417	23.83	2.149e-15	2.149e-15
	CETN2	1.165	3.053	6.997	1.301e-06	1.301e-06
	SSBP3	1.163	7.611	23.59	2.573e-15	2.573e-15
	HLA-DPB1	1.163	6.631	20.04	4.804e-14	4.804e-14
	TMEM184B	1.163	5.505	16.13	2.187e-12	2.187e-12
	F2R	1.163	4.989	13.64	3.945e-11	3.945e-11
	ZC3H12C	1.163	4.97	13.53	4.509e-11	4.509e-11
	MYOF	1.163	0.6851	3.897	0.001003	0.001003
	POLE	1.161	7.398	24.67	1.148e-15	1.148e-15
	NCKAP5L	1.159	5.14	14.17	2.057e-11	2.057e-11
	MAP4K4	1.158	8.233	27.12	2.068e-16	2.068e-16
	MYCN	1.157	8.156	25.91	4.724e-16	4.724e-16
	FAM65A	1.156	4.458	12.1	2.947e-10	2.947e-10
	FAM171A1	1.155	5.816	17.84	3.754e-13	3.754e-13
	DLX1	1.154	3.896	9.703	1.045e-08	1.045e-08
	CDH26	1.153	1.116	4.297	0.0004059	0.0004059
	SNORA61	1.153	0.5038	3.65	0.001753	0.001753
	SLC16A13	1.146	1.159	4.084	0.0006565	0.0006565
	IGSF11	1.143	0.9149	3.865	0.001078	0.001078
	CD4	1.136	4.056	10.34	3.82e-09	3.82e-09
	FHOD1	1.135	5.88	17.56	4.971e-13	4.971e-13
	IKZF3	1.135	5.491	14.3	1.767e-11	1.767e-11
	ANKRD6	1.135	-0.1122	3.146	0.005429	0.005429
	HBD	1.133	3.953	9.699	1.053e-08	1.053e-08
	GPR141	1.132	3.451	8.127	1.549e-07	1.549e-07
	PLXNA1	1.13	4.318	11.12	1.187e-09	1.187e-09
	ENC1	1.13	2.626	5.653	2.047e-05	2.047e-05
	PCDH12	1.13	-0.1248	3.034	0.006951	0.006951
	EPHB3	1.128	1.707	5.034	7.841e-05	7.841e-05
	HSP90B2P	1.126	0.6822	3.633	0.00182	0.00182
	ZNF492	1.124	2.346	5.75	1.665e-05	1.665e-05
	ZBTB46	1.123	5.789	17.26	6.752e-13	6.752e-13
	SLC9A7	1.12	5.448	15.21	6.082e-12	6.082e-12
	MS4A3	1.119	5.436	14.9	8.655e-12	8.655e-12
	UBE2O	1.116	6.495	20.08	4.605e-14	4.605e-14
	SLC2A9	1.116	-0.1953	3.098	0.006037	0.006037
	OBSL1	1.115	3.795	9.133	2.673e-08	2.673e-08
	SMIM17	1.114	0.3875	3.325	0.003641	0.003641
	CTSW	1.112	6.194	18.5	1.98e-13	1.98e-13
	NOTCH2	1.109	7.86	23.71	2.349e-15	2.349e-15
	PPM1H	1.108	6.96	21.25	1.683e-14	1.683e-14
	BIN1	1.106	5.63	16.53	1.438e-12	1.438e-12
	FMNL3	1.105	5.065	12.69	1.338e-10	1.338e-10
	TCN2	1.105	-0.1373	3.062	0.006535	0.006535
	TRIM62	1.103	3.379	8.172	1.428e-07	1.428e-07
	EVPL	1.103	0.03534	3.11	0.005876	0.005876
	ABCC4	1.102	6.644	20.11	4.485e-14	4.485e-14
	AKAP5	1.101	2.33	5.643	2.091e-05	2.091e-05
	VCL	1.1	7.013	20.52	3.129e-14	3.129e-14
	ZNF778	1.099	2.869	6.626	2.719e-06	2.719e-06
	SLA2	1.098	7.787	24.36	1.443e-15	1.443e-15
	PINK1-AS	1.098	4.099	10.13	5.313e-09	5.313e-09
	SEC14L2	1.098	2.407	5.689	1.896e-05	1.896e-05
	ZNF826P	1.097	1.732	4.972	8.988e-05	8.988e-05
	MDFI	1.092	4.927	12.8	1.153e-10	1.153e-10
	RAPGEF3	1.092	2.594	6.131	7.483e-06	7.483e-06
	PLCG1	1.091	5.738	16.04	2.434e-12	2.434e-12
	PLCB4	1.09	1.907	5.174	5.763e-05	5.763e-05
	OPHN1	1.09	1.512	4.326	0.0003806	0.0003806
	ZFPM1	1.089	5.301	13.85	3.021e-11	3.021e-11
	POLR2L	1.088	5.298	13.37	5.529e-11	5.529e-11
	KDM8	1.088	2.754	6.486	3.61e-06	3.61e-06
	HBBP1	1.088	0.9557	3.846	0.001125	0.001125
	FGF17	1.087	0.3421	3.376	0.00325	0.00325
	WFDC1	1.086	4.409	11.29	9.259e-10	9.259e-10
	GRAPL	1.082	-0.07218	2.729	0.01351	0.01351
	C20orf112	1.081	6.431	18.31	2.374e-13	2.374e-13
	COL11A2	1.079	1.081	3.886	0.001028	0.001028
	KREMEN1	1.078	0.9516	3.639	0.001799	0.001799
	WNK1	1.077	7.978	24.71	1.117e-15	1.117e-15
	LINC00883	1.077	3.328	7.704	3.366e-07	3.366e-07
	TRIM8	1.076	5.309	13.73	3.53e-11	3.53e-11
	RBFOX2	1.076	4.435	11.13	1.173e-09	1.173e-09
	ZNF98	1.076	2.337	5.861	1.316e-05	1.316e-05
	SPTAN1	1.075	7.655	21.21	1.744e-14	1.744e-14
	ZNF629	1.074	5.364	14.68	1.119e-11	1.119e-11
	MYO1C	1.074	3.759	8.927	3.79e-08	3.79e-08
	BAG3	1.072	3.221	7.211	8.59e-07	8.59e-07
	AHDC1	1.071	6.597	18.28	2.447e-13	2.447e-13
	ATXN1	1.07	4.65	10.11	5.49e-09	5.49e-09
	SETD1B	1.069	6.387	18.66	1.705e-13	1.705e-13
	GATA2	1.068	8.618	25.28	7.406e-16	7.406e-16
	SUFU	1.067	5.318	14.72	1.071e-11	1.071e-11
	MAST4	1.067	5.042	12.24	2.439e-10	2.439e-10
	SPTBN2	1.067	2.491	5.688	1.898e-05	1.898e-05
	PLCB3	1.066	5.47	14.27	1.829e-11	1.829e-11
	TEC	1.066	4.933	12.84	1.092e-10	1.092e-10
	MCF2L	1.066	3.731	8.696	5.644e-08	5.644e-08
	MYO1D	1.064	6.045	17.01	8.719e-13	8.719e-13
	PHLPP1	1.063	5.813	16.58	1.356e-12	1.356e-12
	SLC35G1	1.062	2.634	5.351	3.926e-05	3.926e-05
	MYLK4	1.061	0.6296	3.535	0.002273	0.002273
	FAM105A	1.06	4.56	11.1	1.213e-09	1.213e-09
	TNFAIP2	1.059	4.382	10.97	1.468e-09	1.468e-09
	MEIS2	1.058	6.109	17.49	5.344e-13	5.344e-13
	KDM7A	1.056	2.131	4.346	0.0003638	0.0003638
	CHERP	1.054	7.111	20.6	2.922e-14	2.922e-14
	BCL9	1.054	5.197	13.49	4.76e-11	4.76e-11
	SERAC1	1.054	3.817	9.095	2.851e-08	2.851e-08
	MACF1	1.053	9.879	24.94	9.432e-16	9.432e-16
	JADE3	1.053	5.285	13.89	2.907e-11	2.907e-11
	SNCA	1.053	2.722	5.842	1.371e-05	1.371e-05
	FAT1	1.052	5.313	12.73	1.267e-10	1.267e-10
	VWA7	1.052	0.5575	3.095	0.006066	0.006066
	VSIG10L	1.051	2.717	6.432	4.023e-06	4.023e-06
	GOLGA8T	1.051	3.188	6.417	4.156e-06	4.156e-06
	DIXDC1	1.051	-0.000748	3.051	0.006688	0.006688
	LOC100129518	1.05	-0.145	2.954	0.008281	0.008281
	MAPK1IP1L	1.048	5.865	15.09	6.99e-12	6.99e-12
	HOMER2	1.047	7.112	21.33	1.573e-14	1.573e-14
	LSS	1.047	6.764	19.51	7.745e-14	7.745e-14
	ACAT2	1.046	5.911	16.77	1.115e-12	1.115e-12
	KMT2D	1.042	8.07	24.33	1.478e-15	1.478e-15
	FAM225A	1.042	1.237	3.808	0.001227	0.001227
	GP5	1.042	0.1427	3.134	0.005572	0.005572
	NUP214	1.041	6.313	18.17	2.71e-13	2.71e-13
	WDFY3	1.041	5.516	14.56	1.295e-11	1.295e-11
	ZNF185	1.041	3.677	7.901	2.34e-07	2.34e-07
	HLA-DRA	1.04	9.234	24.11	1.739e-15	1.739e-15
	MIR4444-2	1.04	2.683	5.308	4.307e-05	4.307e-05
	MBNL1-AS1	1.04	0.1856	3.124	0.005696	0.005696
	XXYLT1-AS2	1.039	1.369	3.663	0.001704	0.001704
	TBX21	1.038	0.3447	3.069	0.006435	0.006435
	HIC2	1.036	4.655	11.74	4.836e-10	4.836e-10
	DCAF16	1.035	6.24	17.86	3.686e-13	3.686e-13
	DYTN	1.035	1.315	4.238	0.000464	0.000464
	PHACTR1	1.034	5.164	13.44	5.053e-11	5.053e-11
	ZAP70	1.032	1.945	5.017	8.151e-05	8.151e-05
	NRIP1	1.031	7.838	23.17	3.561e-15	3.561e-15
	AMOTL1	1.03	7.479	21.01	2.054e-14	2.054e-14
	SESN3	1.029	6.113	16.33	1.77e-12	1.77e-12
	TP53I11	1.029	3.627	8.183	1.4e-07	1.4e-07
	SDF2L1	1.029	2.877	6.579	2.989e-06	2.989e-06
	CYP2E1	1.029	-0.1208	2.896	0.009393	0.009393
	CAMK1D	1.028	5.617	14.27	1.834e-11	1.834e-11
	LOC102723467	1.028	0.6571	2.919	0.008937	0.008937
	PTGS1	1.024	7.666	22.04	8.779e-15	8.779e-15
	HCFC1	1.023	7.514	20.35	3.635e-14	3.635e-14
	U2AF1	1.023	0.154	2.657	0.01576	0.01576
	NRXN2	1.022	7.451	20.37	3.567e-14	3.567e-14
	TRIM71	1.022	3.026	6.543	3.212e-06	3.212e-06
	CDK18	1.02	1.974	5.003	8.405e-05	8.405e-05
	LOC101928728	1.02	0.4621	3.018	0.007196	0.007196
	ZNF35	1.019	2.656	5.838	1.38e-05	1.38e-05
	PITPNM2	1.018	5.138	13.24	6.556e-11	6.556e-11
	CROCC	1.018	4.277	10.33	3.91e-09	3.91e-09
	NLGN2	1.018	3.762	8.649	6.125e-08	6.125e-08
	ELK3	1.017	4.753	11.53	6.525e-10	6.525e-10
	PLEK	1.016	8.526	22.22	7.554e-15	7.554e-15
	SIPA1L3	1.016	5.955	15.42	4.827e-12	4.827e-12
	ZCCHC18	1.016	1.675	4.478	0.0002703	0.0002703
	EPS8L1	1.016	1.031	3.754	0.001386	0.001386
	SETBP1	1.016	0.01595	2.952	0.008319	0.008319
	PPFIBP1	1.014	4.582	10.28	4.173e-09	4.173e-09
	STK38	1.013	6.542	18.65	1.715e-13	1.715e-13
	CTTNBP2	1.013	6.451	18.1	2.922e-13	2.922e-13
	KMT2A	1.012	8.07	22.82	4.69e-15	4.69e-15
	LOC101928433	1.011	1.393	3.705	0.001548	0.001548
	PRKDC	1.01	9.809	21.34	1.556e-14	1.556e-14
	PDE4A	1.01	4.483	10.89	1.667e-09	1.667e-09
	NCAM2	1.009	0.1215	3.017	0.007219	0.007219
	TNFRSF11A	1.008	1.936	4.92	0.0001008	0.0001008
	YLPM1	1.007	6.956	18.08	2.969e-13	2.969e-13
	MLXIP	1.007	6.171	16.44	1.583e-12	1.583e-12
	PIP5K1C	1.007	5.782	15.47	4.522e-12	4.522e-12
	HEMGN	1.007	4.06	9.524	1.399e-08	1.399e-08
	STK32C	1.007	3.845	8.22	1.31e-07	1.31e-07
	MTURN	1.006	6.997	18.94	1.309e-13	1.309e-13
	PRR15	1.006	-0.2872	2.591	0.01813	0.01813
	CD82	1.003	8.033	21.43	1.45e-14	1.45e-14
	GFI1B	1.003	6.66	18.09	2.943e-13	2.943e-13
	LOC100128361	1.003	2.571	5.894	1.227e-05	1.227e-05
	SUGT1P1	1.003	-0.05601	2.869	0.009983	0.009983
	LRFN3	1.002	4.026	9.277	2.102e-08	2.102e-08
	THEMIS2	1.002	3.924	8.938	3.725e-08	3.725e-08
	LOC101060179	1.002	0.6726	3.431	0.002871	0.002871
	RPS14	-1.001	10.85	-22.83	4.632e-15	4.632e-15
	CLEC12B	-1.001	1.257	-4.109	0.0006209	0.0006209
	LINC00998	-1.002	5.352	-13.51	4.623e-11	4.623e-11
	IFT74	-1.002	4.634	-11.29	9.209e-10	9.209e-10
	TOPORS-AS1	-1.004	3.014	-7.358	6.472e-07	6.472e-07
	NAAA	-1.004	2.983	-7.286	7.423e-07	7.423e-07
	MRPL9	-1.005	6.44	-19.66	6.73e-14	6.73e-14
	NUP37	-1.005	4.874	-12.74	1.24e-10	1.24e-10
	TM2D1	-1.006	4.164	-10.68	2.272e-09	2.272e-09
	C10orf11	-1.006	3.285	-8.376	9.911e-08	9.911e-08
	UNC5CL	-1.006	2.25	-5.74	1.701e-05	1.701e-05
	CCNG1	-1.007	8.187	-23.84	2.128e-15	2.128e-15
	TMEM99	-1.007	2.871	-7.082	1.102e-06	1.102e-06
	TMEM14C	-1.008	4.476	-11.8	4.473e-10	4.473e-10
	SCNN1D	-1.008	2.769	-7.032	1.215e-06	1.215e-06
	SSNA1	-1.009	6.629	-19.65	6.8e-14	6.8e-14
	PSMC2	-1.011	6.407	-18.13	2.819e-13	2.819e-13
	LOC81691	-1.011	4.588	-10.6	2.578e-09	2.578e-09
	TFR2	-1.011	1.53	-3.855	0.001103	0.001103
	ZNF658B	-1.011	-0.03093	-2.99	0.00765	0.00765
	ZNF25	-1.012	3.543	-8.975	3.494e-08	3.494e-08
	SPTLC3	-1.012	-0.3377	-2.867	0.01003	0.01003
	LSM8	-1.013	6.296	-17.55	5.027e-13	5.027e-13
	CTSK	-1.013	1.036	-3.59	0.002009	0.002009
	TMEM38B	-1.014	6.058	-16.41	1.634e-12	1.634e-12
	SH3BGR	-1.014	1.429	-4.253	0.0004489	0.0004489
	KLRAP1	-1.014	0.2571	-3.144	0.005449	0.005449
	JDP2	-1.015	5.055	-14.16	2.07e-11	2.07e-11
	LETM2	-1.015	0.1557	-3.031	0.006993	0.006993
	TAF1D	-1.016	6.381	-19.54	7.499e-14	7.499e-14
	UFL1	-1.016	4.816	-12.3	2.235e-10	2.235e-10
	CENPQ	-1.016	4.144	-9.988	6.62e-09	6.62e-09
	PTAFR	-1.017	4.958	-13.39	5.36e-11	5.36e-11
	CCDC104	-1.017	4.233	-9.561	1.316e-08	1.316e-08
	TM6SF1	-1.019	5.733	-16.26	1.906e-12	1.906e-12
	KLHL7-AS1	-1.019	1.454	-4.553	0.0002285	0.0002285
	PITPNA-AS1	-1.021	2.56	-6.293	5.357e-06	5.357e-06
	CSRP2	-1.021	-0.1292	-2.835	0.01074	0.01074
	LAT2	-1.022	7.821	-23.76	2.257e-15	2.257e-15
	RPL7	-1.022	11.66	-22.75	4.962e-15	4.962e-15
	PRKAG2-AS1	-1.023	1.283	-4.394	0.0003267	0.0003267
	RGS2	-1.024	2.901	-7.517	4.782e-07	4.782e-07
	LINC-PINT	-1.024	2.205	-5.311	4.28e-05	4.28e-05
	PTPDC1	-1.025	2.147	-4.562	0.0002241	0.0002241
	CREBRF	-1.026	4.878	-11.64	5.615e-10	5.615e-10
	MED7	-1.026	3.541	-9.365	1.817e-08	1.817e-08
	FAM167A	-1.026	1.537	-4.773	0.0001399	0.0001399
	ATRAID	-1.027	6.057	-17.96	3.334e-13	3.334e-13
	LOC102724826	-1.027	-0.03097	-3.055	0.00664	0.00664
	LOC401320	-1.028	3.315	-8.55	7.287e-08	7.287e-08
	METTL25	-1.028	1.7	-4.031	0.000741	0.000741
	KDELC1	-1.031	3.602	-9.423	1.649e-08	1.649e-08
	SLC16A1-AS1	-1.031	0.3267	-3.419	0.002948	0.002948
	LINC00884	-1.031	0.08854	-3.132	0.005591	0.005591
	CRNDE	-1.032	5.231	-12.43	1.892e-10	1.892e-10
	SMARCD3	-1.032	3.988	-10.59	2.594e-09	2.594e-09
	MPLKIP	-1.032	4.407	-9.265	2.145e-08	2.145e-08
	LOC102724660	-1.032	1.301	-4.328	0.000379	0.000379
	ELL3	-1.033	1.983	-5.266	4.715e-05	4.715e-05
	LGALS12	-1.033	0.7255	-3.126	0.005666	0.005666
	CARS	-1.034	6.729	-21.21	1.745e-14	1.745e-14
	SUCLG2	-1.034	5.839	-17.39	5.914e-13	5.914e-13
	FCRLB	-1.034	0.6	-3.687	0.001612	0.001612
	ABAT	-1.035	1.745	-4.351	0.0003594	0.0003594
	LOC100133091	-1.035	0.5393	-3.472	0.002615	0.002615
	FAM26F	-1.036	3.26	-8.158	1.464e-07	1.464e-07
	CHCHD2	-1.037	7.647	-23.27	3.295e-15	3.295e-15
	SPNS2	-1.037	4.156	-11.08	1.252e-09	1.252e-09
	FRRS1	-1.037	3.503	-9.317	1.966e-08	1.966e-08
	RP11-95P2.1	-1.037	1.552	-4.728	0.0001544	0.0001544
	ZNF774	-1.039	1.234	-4.119	0.0006078	0.0006078
	PSD3	-1.04	4.33	-10.21	4.686e-09	4.686e-09
	LOC101928895	-1.04	1.325	-4.162	0.0005507	0.0005507
	PAFAH2	-1.041	5.11	-14.41	1.551e-11	1.551e-11
	H1F0	-1.042	7.244	-21.91	9.703e-15	9.703e-15
	CCNB1IP1	-1.042	6.623	-18.72	1.601e-13	1.601e-13
	SF3B14	-1.042	6.92	-12.45	1.833e-10	1.833e-10
	GALNT3	-1.042	4.127	-11.13	1.172e-09	1.172e-09
	NKG7	-1.042	1.966	-4.93	9.865e-05	9.865e-05
	IFRD1	-1.045	5.745	-17.14	7.613e-13	7.613e-13
	ANLN	-1.045	5.195	-14.44	1.488e-11	1.488e-11
	ACP1	-1.048	6.846	-21.44	1.436e-14	1.436e-14
	PHTF2	-1.049	4.07	-10.69	2.226e-09	2.226e-09
	RENBP	-1.05	4.131	-10.85	1.755e-09	1.755e-09
	LOC101929151	-1.05	0.535	-3.602	0.001951	0.001951
	PHYKPL	-1.051	5.56	-16.02	2.469e-12	2.469e-12
	FAS	-1.051	2.007	-5.071	7.226e-05	7.226e-05
	PLEKHO1	-1.052	6.885	-21.3	1.61e-14	1.61e-14
	PMM1	-1.052	3.884	-10.49	3.04e-09	3.04e-09
	RASAL2-AS1	-1.052	-0.2563	-3.038	0.006889	0.006889
	PCNXL2	-1.053	0.9619	-4.058	0.000697	0.000697
	MESP1	-1.053	1.144	-3.204	0.004768	0.004768
	MSH5-SAPCD1	-1.055	0.5992	-3.809	0.001225	0.001225
	GGT7	-1.058	1.24	-4.048	0.0007121	0.0007121
	LAMTOR4	-1.059	4.931	-14.48	1.419e-11	1.419e-11
	LOC100507520	-1.06	5.024	-13.55	4.434e-11	4.434e-11
	POT1	-1.061	5.875	-16.85	1.028e-12	1.028e-12
	PMS2P3	-1.062	1.648	-5.148	6.107e-05	6.107e-05
	HIST1H2BO	-1.062	0.8699	-3.944	0.0009024	0.0009024
	SIL1	-1.063	4.692	-13.62	4.057e-11	4.057e-11
	ULBP1	-1.063	3.972	-9.812	8.764e-09	8.764e-09
	ZNF680	-1.065	3.291	-8.339	1.058e-07	1.058e-07
	RGS1	-1.066	0.348	-3.358	0.003382	0.003382
	SNORD81	-1.066	-0.05848	-2.813	0.01126	0.01126
	NIF3L1	-1.067	3.878	-9.815	8.721e-09	8.721e-09
	MRPL23	-1.068	3.515	-6.681	2.435e-06	2.435e-06
	NOB1	-1.069	6.985	-21.86	1.017e-14	1.017e-14
	EBF4	-1.069	2.538	-6.976	1.357e-06	1.357e-06
	CCT6A	-1.07	7.174	-21.47	1.399e-14	1.399e-14
	LOC100131564	-1.07	4.186	-11.26	9.572e-10	9.572e-10
	TMEM44-AS1	-1.071	0.3754	-3.626	0.001851	0.001851
	P4HTM	-1.073	3.798	-10.64	2.418e-09	2.418e-09
	TMEM79	-1.073	2.868	-7.603	4.072e-07	4.072e-07
	ACY1	-1.073	-0.2394	-3.097	0.006042	0.006042
	CCZ1B	-1.074	5.35	-13.16	7.185e-11	7.185e-11
	BRI3	-1.074	3.728	-10.13	5.315e-09	5.315e-09
	LOC101928329	-1.074	0.4568	-3.47	0.002627	0.002627
	C19orf38	-1.075	3.766	-10.3	4.053e-09	4.053e-09
	LSM5	-1.076	6.044	-16.18	2.087e-12	2.087e-12
	C5orf54	-1.076	2.615	-7.161	9.459e-07	9.459e-07
	KIAA0895	-1.076	0.2686	-3.339	0.003531	0.003531
	FAM227B	-1.077	1.635	-5.263	4.749e-05	4.749e-05
	MTIF2	-1.078	5.75	-18.14	2.797e-13	2.797e-13
	LINC00869	-1.078	1.874	-5.254	4.847e-05	4.847e-05
	SLCO4C1	-1.078	0.3348	-3.551	0.00219	0.00219
	USP44	-1.079	5.523	-17.1	7.912e-13	7.912e-13
	HLA-L	-1.079	-0.115	-3.049	0.006729	0.006729
	LYSMD1	-1.08	2.007	-5.218	5.238e-05	5.238e-05
	THAP2	-1.081	3.552	-9.531	1.382e-08	1.382e-08
	MGC72080	-1.081	2.27	-6.397	4.324e-06	4.324e-06
	APOLD1	-1.081	1.618	-4.839	0.0001207	0.0001207
	PSMA2	-1.082	7.258	-20.54	3.08e-14	3.08e-14
	SNORD76	-1.082	0.9342	-4.107	0.0006238	0.0006238
	HIST1H2BL	-1.082	0.2106	-3.071	0.006406	0.006406
	PMAIP1	-1.083	4.25	-10.31	3.992e-09	3.992e-09
	LINC00263	-1.084	1.539	-4.888	0.0001084	0.0001084
	NFKBIL1	-1.087	5.994	-18.76	1.547e-13	1.547e-13
	THBS3	-1.089	3.527	-9.271	2.124e-08	2.124e-08
	OVGP1	-1.089	2.074	-5.996	9.904e-06	9.904e-06
	LOC102723602	-1.09	3.943	-10.96	1.503e-09	1.503e-09
	DNAH14	-1.09	4.08	-10.91	1.617e-09	1.617e-09
	SLC9B1	-1.09	0.6463	-3.937	0.0009168	0.0009168
	ACRC	-1.09	0.2716	-3.547	0.002212	0.002212
	THEM4	-1.091	4.219	-11.88	3.971e-10	3.971e-10
	TIGD6	-1.091	2.121	-6.18	6.757e-06	6.757e-06
	LOC149134	-1.091	0.9638	-4.25	0.0004512	0.0004512
	ZNF833P	-1.091	-0.2049	-3.133	0.005579	0.005579
	APOL6	-1.093	5.284	-16.05	2.402e-12	2.402e-12
	TRIM2	-1.093	3.845	-10.01	6.379e-09	6.379e-09
	ATP1A1OS	-1.093	1.83	-5.588	2.353e-05	2.353e-05
	PSTPIP1	-1.094	5.548	-16.22	1.99e-12	1.99e-12
	SNHG19	-1.095	3.803	-10.7	2.202e-09	2.202e-09
	SNRPE	-1.098	6.588	-18.29	2.426e-13	2.426e-13
	DOK7	-1.099	0.3819	-3.696	0.001582	0.001582
	OLR1	-1.1	4.363	-11.97	3.512e-10	3.512e-10
	GUSB	-1.101	5.603	-17.27	6.628e-13	6.628e-13
	STAG3L1	-1.101	4.385	-12.85	1.086e-10	1.086e-10
	LINC00847	-1.101	4.654	-12.56	1.592e-10	1.592e-10
	TNNI2	-1.101	0.4821	-3.754	0.001385	0.001385
	XRCC6BP1	-1.102	4.423	-12.51	1.699e-10	1.699e-10
	POLR3C	-1.103	6.165	-19.17	1.055e-13	1.055e-13
	RPS6KA2	-1.104	4.187	-11.26	9.6e-10	9.6e-10
	RP11-960L18.1	-1.104	0.1811	-3.37	0.003292	0.003292
	HIBADH	-1.105	4.995	-15.4	4.904e-12	4.904e-12
	FAM212B	-1.105	2.461	-6.806	1.897e-06	1.897e-06
	HEBP2	-1.106	6.132	-18.22	2.594e-13	2.594e-13
	IFIT5	-1.106	0.9369	-3.931	0.0009296	0.0009296
	KIT	-1.107	2.229	-5.91	1.188e-05	1.188e-05
	CAMKV	-1.107	0.01582	-3.378	0.003231	0.003231
	TNFRSF10A	-1.108	2.696	-7.393	6.052e-07	6.052e-07
	ZNF790-AS1	-1.108	2.196	-5.936	1.124e-05	1.124e-05
	FAM72D	-1.109	4.043	-10.61	2.521e-09	2.521e-09
	ZEB1	-1.11	3.192	-9.027	3.201e-08	3.201e-08
	GPR160	-1.111	3.356	-8.359	1.02e-07	1.02e-07
	RSBN1L-AS1	-1.111	1.545	-4.649	0.0001843	0.0001843
	FLJ20021	-1.112	2.73	-7.722	3.255e-07	3.255e-07
	DPH5	-1.115	5.849	-19.27	9.626e-14	9.626e-14
	SETD7	-1.115	3.547	-9.888	7.764e-09	7.764e-09
	IMMP2L	-1.115	3.235	-9.094	2.857e-08	2.857e-08
	ARSG	-1.115	2.856	-7.864	2.5e-07	2.5e-07
	MRPL24	-1.116	5.108	-15.94	2.69e-12	2.69e-12
	ITGB3BP	-1.116	5.323	-13.96	2.663e-11	2.663e-11
	RP11-1072A3.2	-1.116	0.7833	-4.09	0.0006475	0.0006475
	ATP1A3	-1.117	6.609	-22.59	5.599e-15	5.599e-15
	CCDC126	-1.118	2.707	-7.261	7.802e-07	7.802e-07
	HSF2BP	-1.12	-0.132	-2.88	0.009732	0.009732
	ZNF273	-1.122	3.151	-8.227	1.294e-07	1.294e-07
	ATP13A4	-1.123	0.4039	-3.74	0.001431	0.001431
	CYSLTR1	-1.126	4.992	-11.52	6.606e-10	6.606e-10
	RMDN1	-1.127	6.021	-20.03	4.818e-14	4.818e-14
	LOC100132249	-1.128	0.9265	-4.329	0.0003783	0.0003783
	PRKAG1	-1.129	5.764	-18.5	1.979e-13	1.979e-13
	STAG3L5P-PVRIG2P-PILRB	-1.129	3.416	-9.634	1.168e-08	1.168e-08
	LINC00623	-1.13	4.691	-14.55	1.307e-11	1.307e-11
	PPIL3	-1.132	5.204	-14.51	1.372e-11	1.372e-11
	SNHG15	-1.134	6.46	-18.98	1.26e-13	1.26e-13
	PRNP	-1.135	5.687	-16.17	2.094e-12	2.094e-12
	RPS10P7	-1.135	1.547	-4.812	0.0001282	0.0001282
	CORO1A	-1.137	9.175	-27.55	1.557e-16	1.557e-16
	LRCH4	-1.14	6.118	-19.4	8.553e-14	8.553e-14
	ADSS	-1.141	6.593	-22.79	4.812e-15	4.812e-15
	GBAS	-1.141	5.52	-17.53	5.11e-13	5.11e-13
	ZNF692	-1.141	4.287	-10.36	3.73e-09	3.73e-09
	RP11-545I5.3	-1.141	0.8248	-4.263	0.0004385	0.0004385
	SNX13	-1.142	4.443	-13.42	5.169e-11	5.169e-11
	C6orf211	-1.142	4.106	-11.15	1.137e-09	1.137e-09
	PTPN14	-1.143	2.656	-6.586	2.949e-06	2.949e-06
	C17orf51	-1.143	1.376	-4.791	0.0001342	0.0001342
	SPATA12	-1.143	0.8838	-4.269	0.0004323	0.0004323
	FAM86FP	-1.143	0.1046	-3.41	0.003006	0.003006
	FBXO4	-1.144	4.248	-12.4	1.958e-10	1.958e-10
	FLT4	-1.145	4.55	-13.14	7.429e-11	7.429e-11
	NBPF4	-1.145	1.161	-4.259	0.0004426	0.0004426
	TFEB	-1.146	2.995	-8.313	1.109e-07	1.109e-07
	XRCC4	-1.146	2.571	-7.136	9.923e-07	9.923e-07
	ADHFE1	-1.146	0.1539	-3.592	0.001997	0.001997
	ENO3	-1.148	1.522	-5.269	4.684e-05	4.684e-05
	SMIM19	-1.149	6.481	-17.79	3.967e-13	3.967e-13
	EIF3E	-1.149	10.7	-16.53	1.434e-12	1.434e-12
	SAP25	-1.15	2.097	-5.299	4.386e-05	4.386e-05
	TBX6	-1.15	0.6945	-4.206	0.0004984	0.0004984
	GEMIN6	-1.152	3.757	-10.92	1.582e-09	1.582e-09
	CRADD	-1.152	3.111	-8.862	4.241e-08	4.241e-08
	NFU1	-1.153	4.528	-13.95	2.702e-11	2.702e-11
	YAE1D1	-1.153	2.725	-6.849	1.744e-06	1.744e-06
	LOC102724230	-1.154	1.16	-4.756	0.0001452	0.0001452
	SHMT2	-1.155	8.634	-28.46	8.59e-17	8.59e-17
	MRPL33	-1.155	4.601	-14.46	1.446e-11	1.446e-11
	SAMD9L	-1.156	4.556	-14.08	2.3e-11	2.3e-11
	PPOX	-1.156	4.1	-12.59	1.529e-10	1.529e-10
	LOC102724935	-1.157	1.948	-5.358	3.864e-05	3.864e-05
	GPR153	-1.158	2.218	-6.21	6.349e-06	6.349e-06
	C18orf56	-1.159	2.75	-7.38	6.2e-07	6.2e-07
	ALCAM	-1.16	5.086	-16.62	1.308e-12	1.308e-12
	YTHDF3-AS1	-1.16	1.246	-5.028	7.951e-05	7.951e-05
	C16orf86	-1.161	1.733	-5.164	5.889e-05	5.889e-05
	LOC102724330	-1.163	1.466	-5.381	3.676e-05	3.676e-05
	SIRPG	-1.165	0.8982	-4.486	0.0002654	0.0002654
	FAM228B	-1.166	2.874	-7.992	1.978e-07	1.978e-07
	LOC101928645	-1.167	-0.01435	-3.194	0.004872	0.004872
	FOSL2	-1.168	6.408	-20.96	2.151e-14	2.151e-14
	CA11	-1.168	2.897	-8.169	1.434e-07	1.434e-07
	C9orf9	-1.168	2.354	-7.138	9.886e-07	9.886e-07
	ACKR2	-1.168	-0.02084	-3.297	0.003873	0.003873
	KCNIP2-AS1	-1.168	-0.2883	-3.215	0.004654	0.004654
	MAP10	-1.169	3.425	-9.442	1.6e-08	1.6e-08
	LOC389641	-1.169	3.299	-8.447	8.738e-08	8.738e-08
	HEXIM2	-1.169	2.366	-7.126	1.013e-06	1.013e-06
	FLJ46906	-1.169	0.3994	-3.838	0.001147	0.001147
	MKLN1-AS	-1.169	0.4716	-3.758	0.001375	0.001375
	RP11-620J15.3	-1.17	6.681	-21.56	1.295e-14	1.295e-14
	TRIM4	-1.17	4.875	-15.48	4.5e-12	4.5e-12
	EEF1E1	-1.171	2.789	-6.749	2.127e-06	2.127e-06
	TBX19	-1.171	1.699	-5.835	1.391e-05	1.391e-05
	TSEN15	-1.172	6.026	-20.93	2.21e-14	2.21e-14
	MEMO1	-1.172	5.757	-17.82	3.84e-13	3.84e-13
	SLC2A11	-1.174	3.301	-9.181	2.466e-08	2.466e-08
	LRRC69	-1.175	-0.2356	-3.315	0.003722	0.003722
	HAUS4	-1.176	5.675	-18.37	2.247e-13	2.247e-13
	ST20	-1.176	3.244	-8.411	9.302e-08	9.302e-08
	SNORD3D	-1.176	1.303	-4.166	0.0005453	0.0005453
	HRSP12	-1.177	5.016	-16.59	1.344e-12	1.344e-12
	C8orf59	-1.178	6.06	-20.18	4.219e-14	4.219e-14
	SPEF2	-1.178	4.56	-13.35	5.643e-11	5.643e-11
	RP11-219B17.1	-1.179	0.5814	-4.073	0.0006729	0.0006729
	LOC100630918	-1.179	0.5546	-3.29	0.003936	0.003936
	TCTN1	-1.181	1.836	-6.007	9.693e-06	9.693e-06
	CCDC7	-1.181	2.023	-5.423	3.356e-05	3.356e-05
	LOC729041	-1.181	0.1233	-3.745	0.001414	0.001414
	LSM11	-1.182	3.667	-10.59	2.586e-09	2.586e-09
	C8orf37	-1.182	3.729	-10.38	3.58e-09	3.58e-09
	KLHL32	-1.182	0.5756	-4.174	0.0005359	0.0005359
	PQLC3	-1.183	3.33	-10.02	6.283e-09	6.283e-09
	C11orf35	-1.183	0.2596	-3.829	0.001171	0.001171
	TMEM120A	-1.184	3.963	-11.55	6.314e-10	6.314e-10
	YIPF4	-1.185	5.367	-14.85	9.175e-12	9.175e-12
	DOCK10	-1.185	3.918	-12.08	3.011e-10	3.011e-10
	LOC101927895	-1.185	0.6944	-4.305	0.000399	0.000399
	SLC18B1	-1.186	1.18	-4.847	0.0001186	0.0001186
	DPY19L2P2	-1.187	4.615	-14.71	1.082e-11	1.082e-11
	TCP11L2	-1.187	2.331	-6.822	1.838e-06	1.838e-06
	ANGPTL6	-1.188	3.131	-9.368	1.807e-08	1.807e-08
	NMD3	-1.19	6.567	-23.04	3.937e-15	3.937e-15
	GPR183	-1.19	1.059	-4.735	0.0001523	0.0001523
	HSPA7	-1.191	0.9569	-4.542	0.0002344	0.0002344
	SRCIN1	-1.192	1.151	-4.852	0.0001174	0.0001174
	ATF4	-1.193	8.968	-30.03	3.222e-17	3.222e-17
	SNHG4	-1.193	3.642	-10.17	4.975e-09	4.975e-09
	NINJ1	-1.195	2.893	-8.608	6.579e-08	6.579e-08
	KLHDC1	-1.196	0.8516	-4.375	0.0003408	0.0003408
	SBDS	-1.197	3.974	-12.35	2.11e-10	2.11e-10
	NBPF6	-1.198	1.633	-5.138	6.243e-05	6.243e-05
	DPEP2	-1.199	3.329	-10.2	4.746e-09	4.746e-09
	EIF2A	-1.201	7.429	-25.81	5.073e-16	5.073e-16
	RAB37	-1.201	6.779	-22.67	5.253e-15	5.253e-15
	CLK4	-1.202	5.177	-17.59	4.838e-13	4.838e-13
	GATAD1	-1.202	4.351	-13.11	7.726e-11	7.726e-11
	HOTAIRM1	-1.202	2.181	-6.256	5.771e-06	5.771e-06
	COMTD1	-1.203	1.324	-5.323	4.166e-05	4.166e-05
	AC104653.1	-1.204	0.1945	-3.733	0.001454	0.001454
	RPS7	-1.205	10.05	-19.16	1.063e-13	1.063e-13
	CRIM1	-1.206	3.8	-11.02	1.362e-09	1.362e-09
	JOSD2	-1.206	2.362	-7.346	6.619e-07	6.619e-07
	KLHL3	-1.206	2.486	-6.603	2.851e-06	2.851e-06
	FIS1	-1.208	5.027	-16.65	1.27e-12	1.27e-12
	TSSK6	-1.208	2.013	-6.32	5.058e-06	5.058e-06
	HLA-F-AS1	-1.208	1.413	-5.463	3.075e-05	3.075e-05
	IPP	-1.209	2.274	-6.852	1.733e-06	1.733e-06
	HCK	-1.211	6.703	-24.49	1.307e-15	1.307e-15
	LRRIQ3	-1.211	0.4035	-4.117	0.0006095	0.0006095
	MIOS	-1.212	4.572	-14.02	2.466e-11	2.466e-11
	SIGLEC6	-1.213	8.267	-27.55	1.548e-16	1.548e-16
	SNHG5	-1.213	6.107	-19.77	6.084e-14	6.084e-14
	LINC01144	-1.213	0.006858	-3.587	0.002022	0.002022
	EIF1	-1.216	8.774	-30.14	3.023e-17	3.023e-17
	LOC101060264	-1.217	1.992	-6.558	3.12e-06	3.12e-06
	HIST1H2AL	-1.217	-0.1773	-3.499	0.002465	0.002465
	UQCRBP1	-1.221	0.7858	-4.495	0.00026	0.00026
	TRIM69	-1.221	0.8127	-4.229	0.0004735	0.0004735
	PYCARD	-1.223	4.523	-12.95	9.529e-11	9.529e-11
	CHD5	-1.223	1.18	-4.814	0.0001277	0.0001277
	ASAH1	-1.224	6.963	-25.34	7.089e-16	7.089e-16
	CNIH4	-1.225	4.67	-15.44	4.71e-12	4.71e-12
	RPS27	-1.226	9.935	-12.65	1.407e-10	1.407e-10
	UQCRB	-1.227	8.282	-15.48	4.471e-12	4.471e-12
	SMIM3	-1.228	5.067	-17.54	5.071e-13	5.071e-13
	RBM34	-1.229	6.219	-20.48	3.25e-14	3.25e-14
	C2orf48	-1.229	1.168	-5.031	7.888e-05	7.888e-05
	KIAA0101	-1.23	8.19	-22.33	6.917e-15	6.917e-15
	GGCT	-1.232	6.29	-19.38	8.664e-14	8.664e-14
	CHPT1	-1.233	6.302	-16.74	1.15e-12	1.15e-12
	CYP1B1	-1.233	3.062	-8.572	7.006e-08	7.006e-08
	MSC	-1.233	2.823	-8.341	1.055e-07	1.055e-07
	STAG3L4	-1.233	2.687	-7.695	3.422e-07	3.422e-07
	LOC100506753	-1.233	0.8415	-4.518	0.0002472	0.0002472
	LOC101927799	-1.234	0.07892	-3.404	0.003048	0.003048
	FAM72A	-1.237	2.859	-7.961	2.094e-07	2.094e-07
	LETMD1	-1.238	6.528	-22.54	5.838e-15	5.838e-15
	DRAM2	-1.239	6.28	-21.81	1.06e-14	1.06e-14
	ADAP1	-1.239	5.723	-20.16	4.312e-14	4.312e-14
	PLAC8	-1.239	5.18	-17.97	3.316e-13	3.316e-13
	GARS	-1.24	8.481	-29.89	3.524e-17	3.524e-17
	HIST1H2AE	-1.241	1.59	-5.644	2.089e-05	2.089e-05
	CCDC57	-1.242	4.42	-14.34	1.68e-11	1.68e-11
	AHR	-1.243	5.375	-18.49	2.002e-13	2.002e-13
	RPA3	-1.243	4.509	-13.3	6.013e-11	6.013e-11
	ANXA8L1	-1.245	-0.275	-3.5	0.002455	0.002455
	RSL24D1	-1.247	8.152	-22.62	5.473e-15	5.473e-15
	GPR97	-1.25	4.651	-15.31	5.437e-12	5.437e-12
	HNRNPU-AS1	-1.25	4.458	-13.1	7.842e-11	7.842e-11
	LOC102723582	-1.25	0.1866	-4.045	0.0007171	0.0007171
	STARD3NL	-1.252	4.836	-16.54	1.425e-12	1.425e-12
	ARV1	-1.254	4.671	-14.56	1.297e-11	1.297e-11
	ATP6AP1L	-1.254	0.01983	-3.607	0.001929	0.001929
	C5orf28	-1.257	3.632	-10.73	2.1e-09	2.1e-09
	ZNF596	-1.257	2.289	-7.426	5.685e-07	5.685e-07
	CAMSAP2	-1.262	0.4479	-4.358	0.000354	0.000354
	RGS14	-1.263	6.84	-26.06	4.261e-16	4.261e-16
	FZD1	-1.263	2.81	-9.047	3.09e-08	3.09e-08
	BOLA2	-1.263	2.221	-4.462	0.0002802	0.0002802
	NUDT2	-1.264	4.102	-12.68	1.343e-10	1.343e-10
	CCR1	-1.264	0.2866	-4.157	0.0005575	0.0005575
	DNM1P46	-1.265	1.155	-4.755	0.0001454	0.0001454
	LIAS	-1.266	4.591	-14.38	1.605e-11	1.605e-11
	SLC37A2	-1.267	0.9412	-4.625	0.0001945	0.0001945
	FLJ20444	-1.269	0.3042	-3.933	0.000924	0.000924
	2025-09-07	-1.27	7.43	-28.86	6.667e-17	6.667e-17
	SPATA41	-1.271	0.8529	-4.361	0.0003516	0.0003516
	PRAME	-1.271	0.422	-4.278	0.0004241	0.0004241
	LOC101928055	-1.272	1.396	-5.515	2.753e-05	2.753e-05
	LOC399815	-1.273	-0.2825	-3.535	0.002272	0.002272
	C15orf27	-1.274	2.947	-9.51	1.431e-08	1.431e-08
	TXLNB	-1.274	1.502	-5.767	1.604e-05	1.604e-05
	C1orf43	-1.275	8.033	-29.76	3.8e-17	3.8e-17
	MST1	-1.277	1.342	-5.702	1.842e-05	1.842e-05
	MED30	-1.278	5.055	-17.09	8.004e-13	8.004e-13
	C1orf162	-1.278	4.426	-14.55	1.305e-11	1.305e-11
	NPM1	-1.281	10.66	-23.48	2.805e-15	2.805e-15
	PIPOX	-1.281	0.001071	-3.876	0.001051	0.001051
	MIR155HG	-1.284	2.12	-6.786	1.974e-06	1.974e-06
	LOC101929555	-1.285	0.09926	-3.896	0.001006	0.001006
	TOMM7	-1.286	6.6	-22.69	5.207e-15	5.207e-15
	RFX8	-1.286	3.636	-11.36	8.354e-10	8.354e-10
	CCT6P1	-1.286	1.996	-6.291	5.37e-06	5.37e-06
	HSD17B6	-1.286	1.352	-5.38	3.685e-05	3.685e-05
	LOC101927929	-1.29	0.4193	-3.672	0.001669	0.001669
	COX7A2L	-1.291	6.71	-23.82	2.164e-15	2.164e-15
	MRRF	-1.291	4.785	-16.81	1.069e-12	1.069e-12
	MCEE	-1.291	3.141	-10.11	5.455e-09	5.455e-09
	BPNT1	-1.292	4.555	-13.47	4.854e-11	4.854e-11
	GCSAM	-1.292	2.923	-9.413	1.677e-08	1.677e-08
	PRIMPOL	-1.294	3.334	-10.01	6.385e-09	6.385e-09
	TEX19	-1.294	1.317	-5.257	4.814e-05	4.814e-05
	RPS14P3	-1.297	0.2617	-4.128	0.0005948	0.0005948
	LOC102724528	-1.298	2.147	-7.394	6.041e-07	6.041e-07
	NEUROG3	-1.299	2.53	-8.215	1.321e-07	1.321e-07
	OVOL2	-1.299	1.063	-4.913	0.0001025	0.0001025
	SCNM1	-1.299	-0.4303	-3.448	0.002764	0.002764
	MLKL	-1.3	3.185	-8.699	5.62e-08	5.62e-08
	MAPK13	-1.3	2.077	-6.728	2.217e-06	2.217e-06
	TCTEX1D2	-1.301	1.793	-5.945	1.104e-05	1.104e-05
	LINC00888	-1.303	3.442	-11.32	8.801e-10	8.801e-10
	C6orf48	-1.304	8.217	-31.95	1.044e-17	1.044e-17
	HRH4	-1.304	1.27	-5.655	2.039e-05	2.039e-05
	TK2	-1.305	2.531	-7.145	9.746e-07	9.746e-07
	LINC01126	-1.305	-0.4584	-3.586	0.002024	0.002024
	LOC101927559	-1.306	0.9098	-4.951	9.411e-05	9.411e-05
	CD300LF	-1.307	4.354	-13.96	2.639e-11	2.639e-11
	C1orf200	-1.309	-0.08673	-3.643	0.00178	0.00178
	TPI1P2	-1.309	0.3882	-3.489	0.002518	0.002518
	INTS6-AS1	-1.31	1.026	-4.762	0.0001431	0.0001431
	NIPAL2	-1.313	5.577	-20.67	2.768e-14	2.768e-14
	ORC5	-1.313	4.826	-16.42	1.619e-12	1.619e-12
	ENPP2	-1.314	0.6275	-3.597	0.001975	0.001975
	RNF125	-1.315	5.524	-20.59	2.958e-14	2.958e-14
	PXK	-1.316	6.916	-26.41	3.349e-16	3.349e-16
	CD244	-1.317	7.569	-29.18	5.461e-17	5.461e-17
	RINL	-1.318	4.803	-16.9	9.709e-13	9.709e-13
	TMEM140	-1.318	2.659	-8.561	7.151e-08	7.151e-08
	ATP6V1E2	-1.318	1.133	-5.209	5.34e-05	5.34e-05
	RARG	-1.319	2.1	-7.281	7.5e-07	7.5e-07
	GSAP	-1.321	2.051	-7.264	7.744e-07	7.744e-07
	ACN9	-1.322	3.727	-12.04	3.195e-10	3.195e-10
	PTPN22	-1.323	5.544	-19.73	6.303e-14	6.303e-14
	HIST1H2BE	-1.325	-0.3677	-3.73	0.001463	0.001463
	NSUN5P2	-1.326	3.474	-10.81	1.874e-09	1.874e-09
	VAMP4	-1.327	4.732	-15.49	4.43e-12	4.43e-12
	ADCY4	-1.327	1.168	-5.498	2.855e-05	2.855e-05
	CDKL4	-1.328	2.495	-8.441	8.828e-08	8.828e-08
	ANXA3	-1.328	1.862	-6.742	2.155e-06	2.155e-06
	ZNF277	-1.329	5.312	-19.2	1.027e-13	1.027e-13
	LOC101927841	-1.329	2.716	-8.854	4.3e-08	4.3e-08
	CDCA7L	-1.33	7.487	-29.36	4.873e-17	4.873e-17
	CTSG	-1.331	3.059	-9.952	7.019e-09	7.019e-09
	BUD31	-1.332	5.125	-18.12	2.867e-13	2.867e-13
	POPDC2	-1.332	-0.1202	-3.965	0.0008607	0.0008607
	APOA1	-1.332	-0.06049	-3.844	0.001131	0.001131
	NSMCE2	-1.333	6.059	-18.71	1.619e-13	1.619e-13
	TSNAX	-1.334	5.494	-19.92	5.355e-14	5.355e-14
	ZFAND1	-1.334	6.574	-19.59	7.19e-14	7.19e-14
	PLCE1	-1.335	-0.1508	-3.89	0.001018	0.001018
	HVCN1	-1.336	3.36	-10.97	1.482e-09	1.482e-09
	LOC102724164	-1.336	2.009	-6.959	1.403e-06	1.403e-06
	CCNB3	-1.337	-0.07459	-4.022	0.0007559	0.0007559
	SPINK2	-1.338	0.7204	-4.948	9.487e-05	9.487e-05
	SUMF2	-1.339	6.915	-26.06	4.256e-16	4.256e-16
	LOC101928102	-1.339	1.746	-5.876	1.276e-05	1.276e-05
	SEMA3B	-1.339	0.7828	-4.071	0.0006769	0.0006769
	PPP1R3F	-1.34	1.514	-6.291	5.379e-06	5.379e-06
	NUF2	-1.341	5.696	-19.01	1.223e-13	1.223e-13
	ANKFN1	-1.342	0.386	-4.15	0.0005666	0.0005666
	ITGB7	-1.343	5.538	-20.55	3.067e-14	3.067e-14
	RP9P	-1.343	1.967	-7.17	9.285e-07	9.285e-07
	SLC14A1	-1.344	1.535	-6.118	7.676e-06	7.676e-06
	RP11-53O19.1	-1.344	0.1722	-3.999	0.0007957	0.0007957
	SDCBP2-AS1	-1.347	2.055	-7.436	5.58e-07	5.58e-07
	NACAP1	-1.347	-0.03541	-3.743	0.001422	0.001422
	FAM107B	-1.348	7.201	-27.57	1.528e-16	1.528e-16
	SLC25A40	-1.352	4.675	-16.57	1.369e-12	1.369e-12
	RASAL1	-1.352	1.295	-5.763	1.62e-05	1.62e-05
	HSD17B11	-1.355	7.883	-31.12	1.688e-17	1.688e-17
	RCSD1	-1.358	7.85	-31.63	1.254e-17	1.254e-17
	PRRG4	-1.359	3.364	-11.12	1.188e-09	1.188e-09
	SDCCAG8	-1.36	4.538	-16.2	2.037e-12	2.037e-12
	HAVCR2	-1.36	3.334	-10.13	5.256e-09	5.256e-09
	ZMYND12	-1.36	1.666	-6.413	4.189e-06	4.189e-06
	COMMD8	-1.361	4.175	-11.74	4.854e-10	4.854e-10
	LOC642441	-1.366	0.4733	-4.708	0.0001616	0.0001616
	ITGA7	-1.366	-0.03873	-4.021	0.0007584	0.0007584
	COA6	-1.367	4.175	-14.4	1.563e-11	1.563e-11
	NT5M	-1.367	3.871	-13.81	3.183e-11	3.183e-11
	ZNF704	-1.369	3.554	-12.14	2.772e-10	2.772e-10
	MRPL32	-1.372	5.513	-20.02	4.884e-14	4.884e-14
	IFIH1	-1.373	2.836	-9.631	1.174e-08	1.174e-08
	LOC101927520	-1.375	0.1507	-4.326	0.0003806	0.0003806
	ARIH2OS	-1.375	0.1822	-4.113	0.0006151	0.0006151
	TF	-1.375	-0.1048	-4.067	0.0006832	0.0006832
	HERC5	-1.378	3.966	-13.6	4.131e-11	4.131e-11
	PYROXD1	-1.38	3.889	-12.21	2.535e-10	2.535e-10
	HNRNPLL	-1.383	6.598	-27.57	1.533e-16	1.533e-16
	ERICH2	-1.383	1.58	-6.464	3.774e-06	3.774e-06
	TPCN1	-1.384	3.817	-13.19	6.913e-11	6.913e-11
	TMEM154	-1.385	4.696	-16.73	1.161e-12	1.161e-12
	LINC00174	-1.391	1.803	-6.998	1.299e-06	1.299e-06
	FGGY	-1.392	2.965	-10.2	4.776e-09	4.776e-09
	CCDC109B	-1.399	1.122	-5.708	1.821e-05	1.821e-05
	C20orf197	-1.4	4.429	-16.06	2.373e-12	2.373e-12
	CARD9	-1.401	5.872	-21.76	1.103e-14	1.103e-14
	RIMS3	-1.403	4.478	-15.41	4.877e-12	4.877e-12
	LOC102723663	-1.406	1.367	-6.13	7.499e-06	7.499e-06
	FAM45B	-1.407	0.8869	-5.437	3.255e-05	3.255e-05
	TMEM170B	-1.408	3.157	-10.73	2.11e-09	2.11e-09
	LOC101928291	-1.408	-0.2774	-3.995	0.0008034	0.0008034
	MRPS33	-1.41	4.916	-15.76	3.295e-12	3.295e-12
	GBAP1	-1.41	2.851	-9.927	7.293e-09	7.293e-09
	RBM26-AS1	-1.41	1.607	-6.38	4.481e-06	4.481e-06
	SERPINA1	-1.412	2.041	-7.688	3.469e-07	3.469e-07
	BACE1	-1.412	0.5032	-4.364	0.0003493	0.0003493
	DICER1-AS1	-1.413	0.2075	-4.325	0.0003814	0.0003814
	RHOQ	-1.415	3.733	-13.25	6.446e-11	6.446e-11
	COL6A3	-1.418	0.8431	-5.219	5.229e-05	5.229e-05
	EFCAB2	-1.42	2.699	-9.637	1.164e-08	1.164e-08
	LOC101929580	-1.42	0.3296	-4.734	0.0001525	0.0001525
	SNHG8	-1.423	6.26	-24.4	1.401e-15	1.401e-15
	CADM1	-1.423	4.873	-18.74	1.57e-13	1.57e-13
	ZNF138	-1.424	2.953	-10.55	2.767e-09	2.767e-09
	CCT6B	-1.429	2.21	-8.181	1.404e-07	1.404e-07
	WDR78	-1.429	0.9654	-5.62	2.197e-05	2.197e-05
	PFDN4	-1.432	5.213	-12.21	2.547e-10	2.547e-10
	CCDC132	-1.433	3.714	-13.7	3.673e-11	3.673e-11
	CD2	-1.433	0.1866	-3.871	0.001064	0.001064
	OPN3	-1.435	3.824	-14.08	2.284e-11	2.284e-11
	ZNF831	-1.435	0.03579	-4.451	0.0002871	0.0002871
	COCH	-1.436	3.718	-13.56	4.341e-11	4.341e-11
	FAM24B	-1.438	0.7704	-5.391	3.592e-05	3.592e-05
	HSD17B13	-1.438	-0.0331	-4.386	0.0003322	0.0003322
	CST7	-1.44	6.09	-24.08	1.783e-15	1.783e-15
	LAMB2P1	-1.443	0.784	-5.332	4.088e-05	4.088e-05
	C1orf186	-1.444	6.462	-28.21	1.007e-16	1.007e-16
	SNHG12	-1.445	4.724	-17.41	5.755e-13	5.755e-13
	NRG4	-1.445	2.897	-9.881	7.859e-09	7.859e-09
	MND1	-1.446	4.711	-15.57	4.058e-12	4.058e-12
	AC147651.4	-1.446	2.058	-8.018	1.888e-07	1.888e-07
	ASPHD2	-1.447	2.064	-7.706	3.353e-07	3.353e-07
	LOC102723863	-1.448	3.475	-12.73	1.265e-10	1.265e-10
	RAB24	-1.449	4.778	-18.62	1.765e-13	1.765e-13
	ABCB10	-1.451	6.549	-28.99	6.147e-17	6.147e-17
	LOC102724141	-1.452	-0.02693	-4.44	0.0002947	0.0002947
	LYST	-1.459	5.287	-20.46	3.316e-14	3.316e-14
	LYPLAL1	-1.46	3.855	-13.38	5.438e-11	5.438e-11
	ADAP2	-1.464	-0.4283	-4.003	0.0007892	0.0007892
	GKAP1	-1.467	3.156	-11.82	4.343e-10	4.343e-10
	LOC101928092	-1.469	2.05	-7.951	2.132e-07	2.132e-07
	TATDN3	-1.474	4.605	-17.66	4.475e-13	4.475e-13
	MAP3K6	-1.474	0.6252	-4.691	0.0001679	0.0001679
	C1orf51	-1.474	-0.5987	-3.769	0.001338	0.001338
	CD300A	-1.477	0.4877	-4.919	0.0001011	0.0001011
	CPNE3	-1.478	5.462	-22.68	5.244e-15	5.244e-15
	GTPBP10	-1.478	4.539	-18.01	3.192e-13	3.192e-13
	LINC00035	-1.478	-0.6382	-3.893	0.001012	0.001012
	LOC102723446	-1.481	0.6183	-4.964	9.155e-05	9.155e-05
	THG1L	-1.482	5.012	-19.6	7.087e-14	7.087e-14
	RAB38	-1.484	1.247	-5.835	1.39e-05	1.39e-05
	MEIOB	-1.49	0.345	-4.926	9.964e-05	9.964e-05
	SLC15A3	-1.491	-0.3798	-4.066	0.0006838	0.0006838
	LOC100996419	-1.493	1.202	-6.273	5.577e-06	5.577e-06
	SBDSP1	-1.496	3.226	-12.31	2.221e-10	2.221e-10
	CLEC2D	-1.497	2.592	-9.865	8.053e-09	8.053e-09
	TATDN1	-1.498	5.789	-24.23	1.583e-15	1.583e-15
	TRAF3IP3	-1.498	4.838	-16.72	1.173e-12	1.173e-12
	MFSD4	-1.498	0.5892	-5.391	3.594e-05	3.594e-05
	MTHFD2	-1.5	8.693	-35.77	1.32e-18	1.32e-18
	AOX2P	-1.501	3.156	-11.69	5.209e-10	5.209e-10
	LOC441204	-1.503	0.2115	-4.675	0.0001741	0.0001741
	LOC101928572	-1.503	0.2431	-4.543	0.0002337	0.0002337
	LOC101928005	-1.505	-0.4013	-4.171	0.0005395	0.0005395
	LOC728739	-1.508	1.101	-4.846	0.0001188	0.0001188
	TUBE1	-1.51	4.75	-19.25	9.826e-14	9.826e-14
	AC093391.2	-1.51	-0.3134	-3.878	0.001047	0.001047
	CTC-338M12.4	-1.511	2.893	-11.05	1.319e-09	1.319e-09
	GNG4	-1.511	0.4646	-4.868	0.0001133	0.0001133
	PPP1R35	-1.514	4.355	-15.39	4.994e-12	4.994e-12
	ZFAND2A	-1.519	3.617	-13.58	4.268e-11	4.268e-11
	LINC00629	-1.519	-0.1573	-4.478	0.0002703	0.0002703
	ENTPD3-AS1	-1.521	0.438	-5.039	7.754e-05	7.754e-05
	GGT1	-1.522	2.519	-9.249	2.203e-08	2.203e-08
	OXER1	-1.522	0.3784	-5.16	5.946e-05	5.946e-05
	CUBN	-1.526	-0.4244	-4.052	0.0007065	0.0007065
	BLVRB	-1.528	4.149	-16.32	1.789e-12	1.789e-12
	FARP1	-1.529	1.04	-6.117	7.705e-06	7.705e-06
	GZMM	-1.531	1.523	-6.834	1.794e-06	1.794e-06
	AMT	-1.531	1.151	-6.134	7.435e-06	7.435e-06
	ANKEF1	-1.535	1.248	-6.031	9.206e-06	9.206e-06
	HIST1H4J	-1.544	0.4479	-5.139	6.221e-05	6.221e-05
	SMKR1	-1.551	-0.5288	-3.959	0.0008717	0.0008717
	TRIQK	-1.552	4.717	-17.53	5.133e-13	5.133e-13
	2025-03-02	-1.555	0.02894	-4.191	0.0005158	0.0005158
	ST3GAL4-AS1	-1.558	1.866	-7.807	2.781e-07	2.781e-07
	FAM78B	-1.558	1.522	-6.808	1.89e-06	1.89e-06
	PRRT4	-1.559	3.988	-15.26	5.756e-12	5.756e-12
	STAG3L3	-1.559	2.846	-10.48	3.085e-09	3.085e-09
	SLC26A8	-1.561	0.582	-5.314	4.253e-05	4.253e-05
	EPB41L4A-AS1	-1.562	5.015	-20.03	4.851e-14	4.851e-14
	BOLA1	-1.563	3.031	-11.39	8.015e-10	8.015e-10
	CLDN12	-1.563	0.6183	-5.432	3.294e-05	3.294e-05
	HIST2H2AC	-1.563	-0.3069	-4.318	0.0003876	0.0003876
	ANXA8	-1.565	0.8129	-5.34	4.016e-05	4.016e-05
	AGBL3	-1.566	0.3806	-4.626	0.0001942	0.0001942
	NSUN5P1	-1.567	3.411	-12.84	1.099e-10	1.099e-10
	BET1	-1.568	3.657	-10.87	1.711e-09	1.711e-09
	CYP1A1	-1.571	2.186	-8.153	1.478e-07	1.478e-07
	ZFAS1	-1.573	8.165	-38.27	3.807e-19	3.807e-19
	CHRM3-AS2	-1.573	3.537	-13.37	5.523e-11	5.523e-11
	RASGRP3	-1.574	2.938	-11.57	6.167e-10	6.167e-10
	SAMD3	-1.574	-0.4476	-4.262	0.0004399	0.0004399
	TRAM2-AS1	-1.575	0.9244	-6.138	7.371e-06	7.371e-06
	HAX1	-1.583	6.503	-27.03	2.19e-16	2.19e-16
	CCPG1	-1.584	2.749	-10.9	1.639e-09	1.639e-09
	TLR9	-1.584	1.413	-6.845	1.758e-06	1.758e-06
	BBS4	-1.602	4.29	-17.22	7.002e-13	7.002e-13
	MGAM	-1.603	2.118	-8.535	7.475e-08	7.475e-08
	IGLL1	-1.605	4.604	-19.64	6.836e-14	6.836e-14
	KLF1	-1.608	0.9577	-6.226	6.147e-06	6.147e-06
	LACTB2	-1.611	4.678	-20.31	3.766e-14	3.766e-14
	ZC3H6	-1.613	3.002	-12.2	2.58e-10	2.58e-10
	WEE2-AS1	-1.615	1.928	-7.857	2.533e-07	2.533e-07
	F8	-1.617	2.571	-10.14	5.224e-09	5.224e-09
	S100Z	-1.617	1.321	-7.036	1.207e-06	1.207e-06
	ABCB4	-1.62	0.4174	-4.909	0.0001034	0.0001034
	LOC102724827	-1.62	-0.2339	-4.652	0.0001831	0.0001831
	NUDT18	-1.622	3.156	-12.55	1.604e-10	1.604e-10
	TNFSF8	-1.624	1.687	-7.558	4.425e-07	4.425e-07
	NOXA1	-1.627	2.282	-9.65	1.138e-08	1.138e-08
	ADAMTSL2	-1.629	4.476	-19.04	1.195e-13	1.195e-13
	SLC4A7	-1.63	3.178	-12.7	1.323e-10	1.323e-10
	TIGD4	-1.632	0.5256	-5.511	2.773e-05	2.773e-05
	STYXL1	-1.635	3.063	-11.41	7.769e-10	7.769e-10
	PRIM1	-1.64	5.88	-19.3	9.354e-14	9.354e-14
	JAG1	-1.642	2.717	-10.65	2.379e-09	2.379e-09
	DTX1	-1.643	-0.3755	-4.586	0.0002123	0.0002123
	LOC100289098	-1.645	-0.114	-4.798	0.0001322	0.0001322
	KRCC1	-1.648	4.341	-17.9	3.529e-13	3.529e-13
	LOC374443	-1.651	1.927	-8.392	9.636e-08	9.636e-08
	FAM179A	-1.651	0.2824	-5.157	5.986e-05	5.986e-05
	WARS	-1.653	7.131	-34.94	2.022e-18	2.022e-18
	DPY19L1P1	-1.655	1.046	-6.463	3.782e-06	3.782e-06
	CD68	-1.657	3.049	-12.34	2.126e-10	2.126e-10
	ABCC2	-1.657	0.7472	-6.187	6.654e-06	6.654e-06
	NRP1	-1.658	-0.2595	-4.453	0.0002861	0.0002861
	RUNX2	-1.66	4.255	-17.42	5.726e-13	5.726e-13
	C19orf83	-1.663	2.961	-12.21	2.521e-10	2.521e-10
	PGBD5	-1.664	2.446	-10.41	3.453e-09	3.453e-09
	HIST2H2BF	-1.665	-0.2428	-4.795	0.000133	0.000133
	TRIM74	-1.675	-0.4616	-4.52	0.0002459	0.0002459
	UBLCP1	-1.677	4.838	-20.24	4.012e-14	4.012e-14
	CATSPER1	-1.688	0.4211	-5.708	1.819e-05	1.819e-05
	MYLK-AS1	-1.69	0.6451	-6.158	7.069e-06	7.069e-06
	GPA33	-1.693	4.478	-19.3	9.352e-14	9.352e-14
	PHGDH	-1.694	9.038	-42.51	5.515e-20	5.515e-20
	GATM	-1.696	-0.5168	-4.452	0.0002866	0.0002866
	PCK2	-1.698	6.074	-26.89	2.418e-16	2.418e-16
	AGA	-1.704	3.727	-16.13	2.207e-12	2.207e-12
	CCDC102B	-1.704	0.9306	-6.558	3.122e-06	3.122e-06
	ZNF396	-1.708	0.6576	-6.11	7.807e-06	7.807e-06
	RASSF4	-1.709	3.68	-15.53	4.227e-12	4.227e-12
	ZNF117	-1.711	4.808	-17.92	3.459e-13	3.459e-13
	IPCEF1	-1.713	2.539	-9.699	1.052e-08	1.052e-08
	SMCO4	-1.714	2.016	-8.937	3.727e-08	3.727e-08
	TGM5	-1.714	1.185	-7.109	1.046e-06	1.046e-06
	SAMD13	-1.715	3.119	-13.37	5.528e-11	5.528e-11
	LOC101927262	-1.716	0.1133	-5.407	3.475e-05	3.475e-05
	LOC149351	-1.717	1.626	-8.287	1.162e-07	1.162e-07
	ISM1	-1.717	-0.8308	-3.76	0.001368	0.001368
	SUGCT	-1.725	-0.3302	-4.374	0.0003415	0.0003415
	DNAJC5B	-1.728	0.9535	-6.673	2.476e-06	2.476e-06
	DGKG	-1.73	1.703	-7.929	2.219e-07	2.219e-07
	AKAP6	-1.73	0.4354	-5.832	1.398e-05	1.398e-05
	SERINC5	-1.732	3.428	-15.08	7.051e-12	7.051e-12
	PATL2	-1.732	0.4623	-5.931	1.137e-05	1.137e-05
	NMRK1	-1.733	2.645	-11.69	5.233e-10	5.233e-10
	XKR3	-1.738	-0.1872	-4.666	0.0001775	0.0001775
	FLJ37035	-1.739	0.808	-6.589	2.931e-06	2.931e-06
	CAPG	-1.745	7.253	-34.93	2.033e-18	2.033e-18
	DDIT4	-1.745	5.037	-22.25	7.349e-15	7.349e-15
	SRP14-AS1	-1.749	1.771	-8.84	4.401e-08	4.401e-08
	PILRA	-1.757	-0.5892	-4.175	0.0005346	0.0005346
	C5orf56	-1.761	1.5	-7.835	2.642e-07	2.642e-07
	SNX10	-1.766	4.329	-20.37	3.575e-14	3.575e-14
	GAS5	-1.77	9.439	-36.38	9.673e-19	9.673e-19
	NXF3	-1.771	1.971	-9.54	1.361e-08	1.361e-08
	GNGT2	-1.774	0.3054	-5.593	2.327e-05	2.327e-05
	CLDN9	-1.775	0.03319	-5.451	3.161e-05	3.161e-05
	LOC100506161	-1.785	0.3347	-5.538	2.621e-05	2.621e-05
	CTSS	-1.787	6.251	-28.78	7.017e-17	7.017e-17
	C12orf42	-1.79	-0.3823	-5	8.462e-05	8.462e-05
	RSAD2	-1.796	2.078	-9.369	1.804e-08	1.804e-08
	ALDH1L1	-1.803	2.162	-9.976	6.756e-09	6.756e-09
	SCPEP1	-1.805	2.616	-10.99	1.429e-09	1.429e-09
	IL10RB-AS1	-1.807	-0.462	-4.149	0.0005675	0.0005675
	PCOLCE	-1.809	0.419	-5.959	1.072e-05	1.072e-05
	HSD3B7	-1.819	2.292	-10.41	3.43e-09	3.43e-09
	ZCWPW1	-1.821	1.591	-8.08	1.686e-07	1.686e-07
	ACTA2	-1.829	2.306	-10.45	3.213e-09	3.213e-09
	LOC101927765	-1.836	0.5426	-6.25	5.848e-06	5.848e-06
	P2RX7	-1.838	1.832	-8.79	4.797e-08	4.797e-08
	EMR1	-1.845	4.516	-22.41	6.495e-15	6.495e-15
	PDZD7	-1.845	0.2505	-5.545	2.582e-05	2.582e-05
	IQCK	-1.847	0.2167	-5.627	2.165e-05	2.165e-05
	P2RY14	-1.861	0.4246	-6.184	6.702e-06	6.702e-06
	ANKRD24	-1.862	0.003025	-4.87	0.0001126	0.0001126
	PPFIBP2	-1.863	3.22	-15.12	6.779e-12	6.779e-12
	LOC101929289	-1.863	-0.0955	-5.166	5.865e-05	5.865e-05
	COLGALT2	-1.864	4.555	-22.39	6.596e-15	6.596e-15
	LOC100506714	-1.877	1.84	-8.797	4.74e-08	4.74e-08
	C1QTNF6	-1.877	1.521	-8.506	7.866e-08	7.866e-08
	BATF3	-1.88	-0.4791	-5.011	8.243e-05	8.243e-05
	CD79A	-1.881	5.526	-28.34	9.262e-17	9.262e-17
	LOC100507642	-1.881	2.883	-13.61	4.098e-11	4.098e-11
	PCSK6	-1.882	2.942	-13.12	7.582e-11	7.582e-11
	COQ10A	-1.886	3.679	-17.3	6.431e-13	6.431e-13
	LOC100616530	-1.886	-0.5547	-4.976	8.912e-05	8.912e-05
	JUN	-1.89	2.007	-10.19	4.835e-09	4.835e-09
	RPL22L1	-1.891	3.616	-11.59	6.018e-10	6.018e-10
	HOXB-AS1	-1.892	0.1926	-6.064	8.6e-06	8.6e-06
	IGDCC4	-1.893	-0.7459	-4.204	0.0005015	0.0005015
	LOC100506472	-1.898	1.716	-9.165	2.534e-08	2.534e-08
	RP11-611D20.2	-1.904	1.537	-7.465	5.28e-07	5.28e-07
	FLT3	-1.907	4.122	-17.75	4.111e-13	4.111e-13
	NUDT7	-1.907	2.231	-11.08	1.261e-09	1.261e-09
	LINC00959	-1.908	1.873	-9.626	1.183e-08	1.183e-08
	TRIB3	-1.909	5.784	-32.02	1.003e-17	1.003e-17
	HMMR	-1.912	6.562	-32.73	6.702e-18	6.702e-18
	TLR6	-1.915	2.033	-10.42	3.397e-09	3.397e-09
	TNFRSF18	-1.915	0.1061	-5.985	1.015e-05	1.015e-05
	LOC730257	-1.925	-0.7729	-4.263	0.000439	0.000439
	CD1D	-1.929	0.3855	-6.289	5.395e-06	5.395e-06
	CAPN12	-1.935	0.06806	-5.857	1.326e-05	1.326e-05
	TARP	-1.938	5.41	-28.11	1.077e-16	1.077e-16
	TMEM116	-1.943	2.369	-11.65	5.505e-10	5.505e-10
	SYCP2	-1.944	-0.3707	-5.334	4.073e-05	4.073e-05
	ALDH3B1	-1.945	4.88	-23.66	2.437e-15	2.437e-15
	EVI2B	-1.949	5.39	-28.82	6.839e-17	6.839e-17
	CASQ1	-1.951	-0.7294	-5.005	8.366e-05	8.366e-05
	KCTD16	-1.955	-0.4798	-5.058	7.439e-05	7.439e-05
	LTB	-1.958	3.815	-19.05	1.175e-13	1.175e-13
	ERV3-1	-1.96	4.54	-19.93	5.286e-14	5.286e-14
	AMZ1	-1.96	1.353	-8.424	9.095e-08	9.095e-08
	AP3B2	-1.972	-0.5915	-4.939	9.669e-05	9.669e-05
	TMEM200A	-1.977	-0.1627	-5.788	1.536e-05	1.536e-05
	FCGR2C	-1.977	0.1676	-5.69	1.891e-05	1.891e-05
	SQRDL	-1.981	3.987	-18.34	2.317e-13	2.317e-13
	LOC100507316	-1.982	2.348	-11.71	5.076e-10	5.076e-10
	DDIT3	-1.987	3.717	-17.39	5.923e-13	5.923e-13
	MILR1	-1.987	-0.4947	-5.242	4.971e-05	4.971e-05
	KREMEN2	-1.994	-0.1146	-5.91	1.188e-05	1.188e-05
	SPATC1	-1.995	-0.5054	-5.298	4.4e-05	4.4e-05
	FCGR2B	-2.001	0.4452	-6.605	2.84e-06	2.84e-06
	LINC00426	-2.016	2.375	-12.18	2.627e-10	2.627e-10
	CDK15	-2.019	-0.188	-5.316	4.234e-05	4.234e-05
	CD53	-2.025	5.894	-34.9	2.068e-18	2.068e-18
	TP53TG1	-2.025	1.445	-8.642	6.197e-08	6.197e-08
	NXPH4	-2.025	1.327	-8.324	1.086e-07	1.086e-07
	KCNE3	-2.027	5.362	-28.32	9.387e-17	9.387e-17
	NLRP1	-2.028	3.566	-17.31	6.405e-13	6.405e-13
	LOC101929054	-2.033	0.3793	-6.762	2.071e-06	2.071e-06
	PIWIL4	-2.043	3.207	-15.97	2.609e-12	2.609e-12
	IGFBP2	-2.043	2.398	-11.09	1.241e-09	1.241e-09
	RNASEH1-AS1	-2.048	2.346	-10.94	1.545e-09	1.545e-09
	GVINP1	-2.054	1.067	-8.142	1.507e-07	1.507e-07
	NDUFA4L2	-2.057	1.616	-9.533	1.378e-08	1.378e-08
	LOC100506023	-2.058	-0.6586	-5.105	6.703e-05	6.703e-05
	TFAP2A-AS1	-2.059	-0.0955	-5.563	2.479e-05	2.479e-05
	RBKS	-2.067	-0.05207	-5.728	1.746e-05	1.746e-05
	LOXL2	-2.068	0.02525	-5.548	2.564e-05	2.564e-05
	CYP4V2	-2.069	3.248	-16.84	1.034e-12	1.034e-12
	FAM124A	-2.07	-0.5625	-5.186	5.617e-05	5.617e-05
	TEX22	-2.071	0.1901	-6.319	5.07e-06	5.07e-06
	PSPH	-2.084	4.032	-21.35	1.541e-14	1.541e-14
	RP5-1021I20.1	-2.085	-0.4928	-4.45	0.0002882	0.0002882
	S100A11	-2.091	5.245	-30.54	2.381e-17	2.381e-17
	RP11-861A13.4	-2.094	1.152	-8.365	1.01e-07	1.01e-07
	SBF2-AS1	-2.096	2.325	-12.03	3.241e-10	3.241e-10
	FYN	-2.096	-0.1022	-6.226	6.142e-06	6.142e-06
	COL27A1	-2.098	2.956	-14.83	9.411e-12	9.411e-12
	TMTC2	-2.115	1.918	-10.52	2.917e-09	2.917e-09
	P2RY2	-2.127	2.795	-14.47	1.435e-11	1.435e-11
	RP11-439L8.4	-2.127	0.2562	-4.981	8.81e-05	8.81e-05
	TPK1	-2.129	1.646	-10.25	4.395e-09	4.395e-09
	CR1	-2.136	2.155	-10.75	2.038e-09	2.038e-09
	BEND6	-2.142	3.513	-18.76	1.54e-13	1.54e-13
	CCL3L3	-2.143	0.6618	-7.767	2.996e-07	2.996e-07
	PROCR	-2.147	2.538	-11.89	3.944e-10	3.944e-10
	CCDC146	-2.153	2.97	-15.91	2.778e-12	2.778e-12
	TNR	-2.169	0.8316	-7.855	2.542e-07	2.542e-07
	NCALD	-2.17	1.671	-10.21	4.681e-09	4.681e-09
	LAMP3	-2.173	-0.8366	-5.332	4.089e-05	4.089e-05
	F3	-2.179	0.4166	-7.07	1.13e-06	1.13e-06
	CPNE8	-2.185	1.411	-9.217	2.323e-08	2.323e-08
	SPTB	-2.188	2.136	-11.38	8.139e-10	8.139e-10
	TMEM156	-2.194	2.606	-14.11	2.219e-11	2.219e-11
	MVP	-2.197	1.529	-9.639	1.16e-08	1.16e-08
	PHYHIP	-2.201	-0.8501	-5.092	6.902e-05	6.902e-05
	ASB1	-2.209	3.124	-16.92	9.545e-13	9.545e-13
	LOC100289495	-2.211	0.5135	-7.466	5.273e-07	5.273e-07
	INSR	-2.218	3.247	-17.38	5.976e-13	5.976e-13
	PTPRJ	-2.224	1.987	-11.21	1.043e-09	1.043e-09
	ITGB8	-2.226	-0.3037	-6.197	6.52e-06	6.52e-06
	CASP1	-2.234	-0.2163	-5.61	2.243e-05	2.243e-05
	GALM	-2.235	0.3028	-7.345	6.63e-07	6.63e-07
	PYHIN1	-2.249	1.886	-10.62	2.498e-09	2.498e-09
	C5AR2	-2.254	0.3114	-7.418	5.77e-07	5.77e-07
	SIRPB2	-2.26	0.326	-7.155	9.567e-07	9.567e-07
	PCDHA3	-2.262	0.0698	-6.145	7.259e-06	7.259e-06
	NLRC4	-2.264	0.6276	-6.976	1.357e-06	1.357e-06
	DNAH6	-2.273	-0.2012	-6.397	4.323e-06	4.323e-06
	CYP2B7P	-2.274	-0.6667	-5.262	4.764e-05	4.764e-05
	SIGLEC5	-2.304	2.036	-11.68	5.292e-10	5.292e-10
	MSRB3	-2.305	3.755	-21.01	2.059e-14	2.059e-14
	TOB1-AS1	-2.308	-0.6237	-5.271	4.667e-05	4.667e-05
	PPM1M	-2.31	2.515	-14.21	1.96e-11	1.96e-11
	FAM19A5	-2.322	0.6145	-8.205	1.346e-07	1.346e-07
	MYO7B	-2.324	2.576	-14.08	2.286e-11	2.286e-11
	LY96	-2.326	-0.4243	-5.461	3.091e-05	3.091e-05
	RHOU	-2.327	3.512	-19.7	6.518e-14	6.518e-14
	IFI30	-2.344	2.692	-15.37	5.06e-12	5.06e-12
	STAR	-2.36	5.081	-32.73	6.698e-18	6.698e-18
	ASNS	-2.366	6.195	-41.15	1.003e-19	1.003e-19
	FLRT1	-2.374	-0.6468	-6.133	7.453e-06	7.453e-06
	EBI3	-2.376	-0.4119	-6.228	6.121e-06	6.121e-06
	CKAP4	-2.379	-0.3493	-5.904	1.203e-05	1.203e-05
	LOC101929174	-2.381	0.5015	-7.929	2.222e-07	2.222e-07
	SCIN	-2.382	2.242	-13.18	7.003e-11	7.003e-11
	NUDT13	-2.409	0.8379	-9.031	3.176e-08	3.176e-08
	CD22	-2.413	3	-17.54	5.082e-13	5.082e-13
	LINC00467	-2.418	1.819	-12	3.363e-10	3.363e-10
	NCR3LG1	-2.425	2.977	-17.7	4.333e-13	4.333e-13
	ANK2	-2.431	1.813	-11.77	4.665e-10	4.665e-10
	SMIM14	-2.444	0.7227	-8.187	1.39e-07	1.39e-07
	SNHG7	-2.447	8.469	-58.96	1.315e-22	1.315e-22
	HLX	-2.457	2.479	-15.1	6.897e-12	6.897e-12
	GFI1	-2.48	5.775	-40.82	1.165e-19	1.165e-19
	C5	-2.483	2.585	-14.79	9.861e-12	9.861e-12
	HRH2	-2.509	0.588	-8.261	1.216e-07	1.216e-07
	FCGR1A	-2.516	3.133	-17.27	6.651e-13	6.651e-13
	SERPINB8	-2.518	2.051	-12.73	1.264e-10	1.264e-10
	OTUD7B	-2.518	1.136	-9.568	1.301e-08	1.301e-08
	MCTP1	-2.524	2.84	-17.09	8.022e-13	8.022e-13
	LPAR4	-2.525	0.3226	-7.824	2.693e-07	2.693e-07
	CNR2	-2.531	2.687	-16.58	1.367e-12	1.367e-12
	ZMAT1	-2.551	1.759	-11.51	6.718e-10	6.718e-10
	TMEM255B	-2.559	-0.4696	-6.592	2.91e-06	2.91e-06
	FJX1	-2.562	0.9313	-9.554	1.332e-08	1.332e-08
	GBP2	-2.565	3.027	-15.85	2.98e-12	2.98e-12
	KMO	-2.596	1.552	-10.17	5.009e-09	5.009e-09
	SLC1A3	-2.608	-0.6073	-6.597	2.881e-06	2.881e-06
	UMODL1	-2.628	2.969	-18.8	1.484e-13	1.484e-13
	HOPX	-2.629	3.376	-21.38	1.51e-14	1.51e-14
	BZRAP1	-2.639	3.837	-24.43	1.373e-15	1.373e-15
	BCL6	-2.643	-0.06165	-7.706	3.356e-07	3.356e-07
	LY9	-2.649	2.784	-17.46	5.521e-13	5.521e-13
	RIC3	-2.652	-0.7538	-6.17	6.901e-06	6.901e-06
	ADORA3	-2.657	2.064	-13.87	2.966e-11	2.966e-11
	TMEM243	-2.664	1.963	-12.46	1.802e-10	1.802e-10
	KATNAL2	-2.664	1.595	-11.99	3.443e-10	3.443e-10
	IL8	-2.69	1.519	-11.31	9e-10	9e-10
	NBPF23P	-2.698	2.09	-14.44	1.486e-11	1.486e-11
	SLC7A7	-2.712	-0.1757	-7.404	5.927e-07	5.927e-07
	SUCNR1	-2.714	0.1331	-8.019	1.882e-07	1.882e-07
	DUSP4	-2.72	3.778	-24.03	1.844e-15	1.844e-15
	SLC2A5	-2.721	-1.022	-5.669	1.976e-05	1.976e-05
	ADAM28	-2.732	2.272	-14.77	1.005e-11	1.005e-11
	NMS	-2.75	0.4152	-9.071	2.968e-08	2.968e-08
	ETV4	-2.751	1.325	-11.55	6.388e-10	6.388e-10
	AIG1	-2.758	0.6993	-9.53	1.384e-08	1.384e-08
	LINC00926	-2.78	2.568	-15.89	2.868e-12	2.868e-12
	KLF15	-2.795	0.7172	-9.558	1.323e-08	1.323e-08
	FOS	-2.806	0.7869	-9.09	2.877e-08	2.877e-08
	DNAJC27-AS1	-2.813	-0.3955	-6.696	2.364e-06	2.364e-06
	SPRY4	-2.823	0.4493	-9.308	1.995e-08	1.995e-08
	LPXN	-2.826	4.593	-31.11	1.696e-17	1.696e-17
	LOC284561	-2.829	4.162	-27.86	1.266e-16	1.266e-16
	SPOCK1	-2.844	1.321	-11.59	6.043e-10	6.043e-10
	LOC339862	-2.854	-0.524	-7.089	1.087e-06	1.087e-06
	GPR35	-2.866	0.5612	-9.611	1.213e-08	1.213e-08
	SNHG1	-2.869	7.249	-56.22	3.172e-22	3.172e-22
	C15orf65	-2.873	-0.971	-6.749	2.125e-06	2.125e-06
	S100P	-2.895	1.468	-12.66	1.392e-10	1.392e-10
	SPATA17	-2.908	-0.9062	-6.406	4.245e-06	4.245e-06
	EMILIN2	-2.923	4.884	-35.82	1.283e-18	1.283e-18
	RAB7B	-2.924	3.631	-22.94	4.25e-15	4.25e-15
	PRAM1	-2.927	2.804	-19.35	8.97e-14	8.97e-14
	IRAK2	-2.93	0.01025	-8.358	1.023e-07	1.023e-07
	SPNS3	-2.941	3.903	-27.52	1.585e-16	1.585e-16
	LOC101928465	-2.971	-0.871	-6.451	3.876e-06	3.876e-06
	MZB1	-2.973	-0.2807	-8.23	1.287e-07	1.287e-07
	GS1-259H13.2	-3	-1.007	-6.497	3.527e-06	3.527e-06
	EPHB4	-3.083	0.08143	-8.989	3.415e-08	3.415e-08
	LOC100996457	-3.105	-0.7728	-7.069	1.13e-06	1.13e-06
	GLIPR1	-3.141	3.238	-20.26	3.951e-14	3.951e-14
	IL2RA	-3.162	2.157	-16.5	1.479e-12	1.479e-12
	PLA2G2C	-3.167	0.8583	-11.49	6.927e-10	6.927e-10
	RP11-844P9.2	-3.169	3.324	-23.78	2.222e-15	2.222e-15
	ARAP2	-3.204	1.381	-12.03	3.256e-10	3.256e-10
	HR	-3.206	1.037	-11.75	4.796e-10	4.796e-10
	SLC16A14	-3.22	0.4956	-8.933	3.753e-08	3.753e-08
	NCF1C	-3.224	-0.9145	-7.521	4.744e-07	4.744e-07
	SLC8A1	-3.224	-1.254	-7.178	9.15e-07	9.15e-07
	MATN4	-3.238	-0.3575	-8.662	5.99e-08	5.99e-08
	CCSER1	-3.245	-1.054	-6.893	1.596e-06	1.596e-06
	NCF1	-3.264	-0.4278	-8.527	7.589e-08	7.589e-08
	TMEM38A	-3.291	0.6895	-10.95	1.525e-09	1.525e-09
	TNFSF13B	-3.343	3.7	-26.64	2.857e-16	2.857e-16
	CEBPE	-3.351	0.3862	-10.09	5.626e-09	5.626e-09
	PSCA	-3.398	-1.314	-7.368	6.344e-07	6.344e-07
	KRT23	-3.43	0.9806	-12.31	2.209e-10	2.209e-10
	CD48	-3.447	3.738	-29.23	5.281e-17	5.281e-17
	FAIM3	-3.549	2.068	-15.78	3.228e-12	3.228e-12
	TMEM117	-3.585	-0.7495	-7.264	7.758e-07	7.758e-07
	EVI2A	-3.603	2.91	-16.73	1.166e-12	1.166e-12
	IL17D	-3.645	-1.237	-5.684	1.917e-05	1.917e-05
	RP11-317J10.2	-3.67	1.231	-11.76	4.71e-10	4.71e-10
	PCED1B-AS1	-3.697	-0.8158	-8.497	7.994e-08	7.994e-08
	PRG2	-3.698	0.9257	-12.18	2.639e-10	2.639e-10
	TRAT1	-3.739	0.4944	-11.95	3.607e-10	3.607e-10
	INHBE	-3.811	-0.9237	-8.123	1.558e-07	1.558e-07
	CXCR4	-3.814	-0.9549	-8.879	4.114e-08	4.114e-08
	GDAP1L1	-3.854	-0.02634	-10.08	5.712e-09	5.712e-09
	CITED4	-3.867	-1.387	-6.334	4.916e-06	4.916e-06
	GAB2	-3.942	4.666	-41.72	7.801e-20	7.801e-20
	CABP7	-3.952	0.6094	-12.53	1.642e-10	1.642e-10
	ASS1	-4.016	5.95	-56.21	3.183e-22	3.183e-22
	CD101	-4.139	2.277	-20.7	2.679e-14	2.679e-14
	AC007551.3	-4.151	-1.231	-6.889	1.61e-06	1.61e-06
	NR5A2	-4.213	-0.7188	-9.33	1.926e-08	1.926e-08
	LAMB3	-4.275	-1.41	-9.108	2.788e-08	2.788e-08
	P2RY10	-4.286	-1.59	-7.471	5.214e-07	5.214e-07
	SLC22A4	-4.31	-1.025	-9.592	1.252e-08	1.252e-08
	TNN	-4.321	-1.496	-7.437	5.572e-07	5.572e-07
	UBXN10	-4.53	-2.05	-8.728	5.34e-08	5.34e-08
	STEAP1	-4.535	0.01483	-11.94	3.699e-10	3.699e-10
	CD86	-4.576	2.005	-17.06	8.216e-13	8.216e-13
	DUSP5P1	-4.595	-1.329	-7.943	2.164e-07	2.164e-07
	NLRP12	-4.606	-0.008586	-10.46	3.194e-09	3.194e-09
	FCGR1B	-4.639	-0.4218	-10.93	1.567e-09	1.567e-09
	HAL	-4.657	0.7547	-14.32	1.717e-11	1.717e-11
	TRG-AS1	-4.731	-1.964	-9.176	2.486e-08	2.486e-08
	CEBPD	-4.814	3.358	-30.12	3.055e-17	3.055e-17
	SDK2	-4.894	-0.9108	-11.1	1.221e-09	1.221e-09
	KBTBD11	-4.967	1.256	-16.3	1.839e-12	1.839e-12
	RNASE2	-5.043	1.411	-18.29	2.427e-13	2.427e-13
	AIM1	-5.045	1.574	-18.72	1.613e-13	1.613e-13
	PFN2	-5.122	0.2975	-13.59	4.181e-11	4.181e-11
	BHLHE22	-5.14	2.522	-21.31	1.6e-14	1.6e-14
	C16orf74	-5.219	1.396	-18.25	2.528e-13	2.528e-13
	CSGALNACT1	-5.223	0.4755	-14.59	1.246e-11	1.246e-11
	FCGR1C	-5.254	1.275	-17.29	6.522e-13	6.522e-13
	NOV	-5.255	-0.0459	-12.29	2.287e-10	2.287e-10
	CLC	-5.389	-2.227	-10.93	1.557e-09	1.557e-09
	CA2	-5.464	5.645	-64.22	2.705e-23	2.705e-23
	MPO	-5.521	0.5553	-15.55	4.146e-12	4.146e-12
	ECRP	-5.595	-1.527	-11.46	7.215e-10	7.215e-10
	CTNNAL1	-5.608	0.8845	-13.28	6.169e-11	6.169e-11
	CNTNAP2	-5.616	1.225	-15.2	6.135e-12	6.135e-12
	GAREM	-5.633	-2.125	-11.67	5.353e-10	5.353e-10
	TMEM231	-5.702	-1.3	-11.18	1.085e-09	1.085e-09
	ST3GAL6	-5.92	1.743	-20.12	4.451e-14	4.451e-14
	C1orf106	-5.99	-1.942	-12.77	1.199e-10	1.199e-10
	ZDHHC2	-6.061	-2.699	-11.36	8.383e-10	8.383e-10
	IL15RA	-6.081	-1.901	-12.86	1.068e-10	1.068e-10
	AARD	-6.188	-2.632	-11.72	5e-10	5e-10
	PSEN2	-6.649	-2.392	-12.77	1.193e-10	1.193e-10
	GRAMD1B	-6.957	-2.245	-13.73	3.534e-11	3.534e-11
	IL1RN	-7.15	-1.35	-15.76	3.308e-12	3.308e-12
	NCAM1	-7.189	-1.317	-14.31	1.743e-11	1.743e-11
	SERPINB2	-7.335	-2.061	-14.69	1.111e-11	1.111e-11
	FCN1	-7.454	-1.203	-16.85	1.023e-12	1.023e-12
	FGFR1	-7.659	-0.317	-15.95	2.662e-12	2.662e-12
	CSTA	-8.141	1.54	-20.29	3.853e-14	3.853e-14
	SERPINB10	-8.181	-0.8413	-14.17	2.06e-11	2.06e-11
	MNDA	-8.744	-1.34	-17.43	5.679e-13	5.679e-13
	TLR4	-8.845	0.6408	-20.64	2.827e-14	2.827e-14
	EBF3	-11.19	-0.1321	-24.1	1.747e-15	1.747e-15
