# Supplementary material for: Scaffolding-dependent CASP1 constrains excessive cell-intrinsic inflammatory signaling in leukemia
Source: Cell Chem Biol. Author manuscript; Available in PMC 2026 Jun 28. (PMC13310425; doi:10.1016/j.chembiol.2025.12.002)
Supplement: Table S3 [file NIHMS2173962-supplement-Table_S3.xlsx]

## Sheet: Table S3
Table S3. CASP1-APEX proximity labeling, related to Figure 6.
	Protein Accession	Gene Name	Abundance Ratio: APEX-CASP1/empty vector	Abundance Ratio (Log2): APEX-CASP1/empty vector	Abundance Ratio P-Value: APEX-CASP1/empty vector	Log (P Value)
	P21675	TAF1	100	6.64	1e-17	17
	Q7Z2T5	TRMT1L	100	6.64	1e-17	17
	P42356	PI4KA	100	6.64	1e-17	17
	Q27J81	INF2	100	6.64	1e-17	17
	Q6VY07	PACS1	100	6.64	1e-17	17
	Q9C0C9	UBE2O	100	6.64	1e-17	17
	Q8TF42	UBASH3B	100	6.64	1e-17	17
	Q8TBX8	PIP4K2C	100	6.64	1e-17	17
	O94855	SEC24D	100	6.64	1e-17	17
	Q8WUM0	NUP133	100	6.64	1e-17	17
	Q9UJZ1	STOML2	100	6.64	1e-17	17
	Q8NF37	LPCAT1	100	6.64	1e-17	17
	Q15813	TBCE	100	6.64	1e-17	17
	Q6YN16	HSDL2	100	6.64	1e-17	17
	Q9BW27	NUP85	100	6.64	1e-17	17
	O60879	DIAPH2	100	6.64	1e-17	17
	Q15054	POLD3	100	6.64	1e-17	17
	Q8TBC3	SHKBP1	100	6.64	1e-17	17
	P36873	PPP1CC	100	6.64	1e-17	17
	Q9BRR6	ADPGK	100	6.64	1e-17	17
	Q96EY4	TMA16	100	6.64	1e-17	17
	Q5T3J3	LRIF1	100	6.64	1e-17	17
	Q9Y276	BCS1L	100	6.64	1e-17	17
	Q12788	TBL3	100	6.64	1e-17	17
	P30044	PRDX5	100	6.64	1e-17	17
	Q5K4L6-2	SLC27A3	100	6.64	1e-17	17
	Q9Y618	NCOR2	100	6.64	1e-17	17
	O14974	PPP1R12A	100	6.64	1e-17	17
	Q9NY61	AATF	100	6.64	1e-17	17
	Q2M389	WASHC4	100	6.64	1e-17	17
	P04920	SLC4A2	100	6.64	1e-17	17
	Q96AX1	VPS33A	100	6.64	1e-17	17
	Q8N122	RPTOR	100	6.64	1e-17	17
	Q15652	JMJD1C	100	6.64	1e-17	17
	Q96RF0	SNX18	20.016	4.32	4.34917e-05	4.36159
	Q9ULV4	CORO1C	17.928	4.16	1.91292e-05	4.7183
	P15531	NME1	16.44	4.04	1.86765e-05	4.7287
	Q6DD88	ATL3	16.429	4.04	0.000226149	3.6456
	O00429	DNM1L	16.378	4.03	6.4366e-05	4.19134
	Q32MZ4	LRRFIP1	14.922	3.9	1.49592e-05	4.82509
	Q9BUJ2	HNRNPUL1	14.632	3.87	7.59761e-05	4.11932
	Q10570	CPSF1	14.357	3.84	0.000131762	3.88021
	P26583	HMGB2	14.347	3.84	2.3081e-05	4.63674
	O75165	DNAJC13	14.007	3.81	0.000682211	3.16608
	Q8IXQ6	PARP9	12.646	3.66	0.000369978	3.43182
	P08567	PLEK	11.651	3.54	0.000285348	3.54462
	Q9UBX3	SLC25A10	11.268	3.49	0.000287642	3.54115
	Q9UBS4	DNAJB11	10.874	3.44	0.00221096	2.65542
	Q01082	SPTBN1	10.626	3.41	0.000341784	3.46625
	P30536	TSPO	10.37	3.37	0.00148423	2.8285
	P31146	CORO1A	10.365	3.37	0.00192205	2.71623
	P11055	MYH3	9.548	3.26	0.00188451	2.7248
	Q9P0J0	NDUFA13	9.398	3.23	0.00858287	2.06637
	Q9BR76	CORO1B	9.378	3.23	0.00305659	2.51476
	Q15059	BRD3	9.303	3.22	0.00409072	2.3882
	Q9UKX3	MYH13	9.243	3.21	0.00396078	2.40222
	P11498	PC	8.981	3.17	0.00179681	2.7455
	O15143	ARPC1B	8.788	3.14	0.00246608	2.60799
	Q8WWY3	PRPF31	8.383	3.07	0.00552917	2.25734
	P78356	PIP4K2B	8.37	3.07	0.00399394	2.3986
	Q5T4S7	UBR4	8.319	3.06	0.00408162	2.38917
	P61026	RAB10	8.236	3.04	0.00867261	2.06185
	P47897	QARS1	8.099	3.02	0.010056	1.99757
	O43776	NARS1	8.081	3.01	0.0101965	1.99155
	P37108	SRP14	7.918	2.99	0.00723615	2.14049
	Q12905	ILF2	7.909	2.98	0.00797607	2.09821
	Q9H7D0	DOCK5	7.769	2.96	0.00700182	2.15479
	P20585	MSH3	7.74	2.95	0.00884712	2.0532
	Q29RF7	PDS5A	7.661	2.94	0.00914798	2.03867
	Q9HB71	CACYBP	7.368	2.88	0.0103399	1.98548
	O75340	PDCD6	7.334	2.87	0.0135769	1.8672
	Q12797	ASPH	7.275	2.86	0.0156579	1.80527
	O00560	SDCBP	7.153	2.84	0.0107293	1.96943
	P33176	KIF5B	7.132	2.83	0.0213482	1.67064
	P23284	PPIB	7.087	2.83	0.01527	1.81616
	Q14694	USP10	7.037	2.81	0.0144964	1.83874
	P27695	APEX1	6.823	2.77	0.0273063	1.56374
	Q9P2E9	RRBP1	6.816	2.77	0.02595	1.58586
	Q9NTK5	OLA1	6.7	2.74	0.0222891	1.65191
	P09429	HMGB1	6.553	2.71	0.0259027	1.58666
	Q16762	TST	6.538	2.71	0.0359548	1.44424
	Q9H8M2	BRD9	6.424	2.68	0.0264981	1.57678
	B0I1T2	MYO1G	6.404	2.68	0.0383106	1.41668
	P54136	RARS1	6.4	2.68	0.0384498	1.41511
	O60216	RAD21	6.363	2.67	0.0254448	1.5944
	Q16698	DECR1	6.149	2.62	0.0308686	1.51048
	Q5TEJ8	THEMIS2	6.125	2.61	0.0411507	1.38562
	P31040	SDHA	6.114	2.61	0.0436136	1.36038
	Q7Z6Z7	HUWE1	6.099	2.61	0.0385837	1.4136
	Q99442	SEC62	5.892	2.56	0.0422914	1.37375
	Q13123	IK	5.801	2.54	0.0407496	1.38988
	P45973	CBX5	5.787	2.53	0.0395631	1.40271
	P01876	IGHA1	0.01	-6.64	1e-17	17
	P02679	FGG	0.01	-6.64	1e-17	17
	P22735	TGM1	0.01	-6.64	1e-17	17
	P55072	VCP	0.01	-6.64	1e-17	17
	Q8TF68	ZNF384	0.01	-6.64	1e-17	17
	Q9BVS4	RIOK2	0.01	-6.64	1e-17	17
	Q68CP9	ARID2	0.01	-6.64	1e-17	17
	P54819	AK2	0.01	-6.64	1e-17	17
	Q9BRS2	RIOK1	0.01	-6.64	1e-17	17
	P61077	UBE2D3	0.01	-6.64	1e-17	17
	APEX-CASP1 P value < 0.05 and 2 fold change in APEX-CASP1 relatative empty vector
