# Supplementary material for: Scaffolding-dependent CASP1 constrains excessive cell-intrinsic inflammatory signaling in leukemia
Source: Cell Chem Biol. Author manuscript; Available in PMC 2026 Jun 28. (PMC13310425; doi:10.1016/j.chembiol.2025.12.002)
Supplement: Table S4 [file NIHMS2173962-supplement-Table_S4.xlsx]

## Sheet: Table S4
Table S4. Primary AML patient samples, related to STAR Methods.
	Specimen	Sample ID	Diagnosis	Diagnosis information
	AML (2016-7)	PD-AML(7)	AML	16 year old; XX; MLL-AF9
	AML (2017-94)	PD-AML(94)	AML	20 year old; XX; Complex karyotype
	AML (2017-14)	PD-AML (14)	AML	6 year old; XX, MLL/AF10
	AML (2016-1)	PD-AML (1)	AML	Age/Gender not recorded; Complex karyotype, PTPN11, TP53
	AML (11)	AML(11)	MDS/AML	Age/Gender not recorded; secondary AML
	AML (16)	AML (16)	AML	Age/Gender not recorded; de novo AML
	AML (90381)	AML (81)	AML	62 year old XY;, 47,XY,+X[20], FLT3-ITD
	AML (12)	AML (12)	AML	Age/Gender not recorded; de novo AML
	*PD, patient-derived xenograft
