# Supplementary material for: Scaffolding-dependent CASP1 constrains excessive cell-intrinsic inflammatory signaling in leukemia
Source: Cell Chem Biol. Author manuscript; Available in PMC 2026 Jun 28. (PMC13310425; doi:10.1016/j.chembiol.2025.12.002)
Supplement: Table S5 [file NIHMS2173962-supplement-Table_S5.xlsx]

## Sheet: Table S5
Table S5. Source data for colony forming assays, related to STAR Methods.
Figure 1G
	Sample Name	CFU
	THP1 WT	373	341	373
	THP1 CASP1KO C1	69	69	75
	THP1 WT	373	341	373
	THP1 CASP1KO C2	127	115	134
	Sample Name	CFU
	MDSL WT	190	193	209
	MDSL CASP1KO C1	132	102	118
	MDSL CASP1KO C1	87	90	107
	Sample Name	CFU
	MV4;11 shSCRM	96	70
	MV4;11 shCASP1-1	4	3
	Sample Name	CFU
	OCI-AML3 sgAAVS1	177	167
	OCI-AML3 sgCASP1	99	93
Figure 1I
	Sample Name	CFU
	THP1 WT + 0 ng IL1B	362	318
	THP1 WT + 0.1 ng IL1B	323	283
	THP1 WT + 1 ng IL1B	329	345
	CASP1KO + 0 ng IL1B	143	149
	CASP1KO + 0.1 ng IL1B	124	170
	CASP1KO + 1 ng IL1B	205	184
	THP1 WT + 0 ng IL1B	366	370
	THP1 WT + 10 ng IL1B	378	358
	CASP1KO + 0 ng IL1B	172	134
	CASP1KO + 10 ng IL1B	162	170
	Sample Name	CFU
	MDSL WT + 0 ng IL1B	222	206	187
	MDSL WT + 0.1 ng IL1B	187	179	182
	MDSL WT + 1 ng IL1B	141	163	192
	MDSL WT + 10 ng IL1B	183	162	152
	MDSL CASP1KO + 0 ng IL1B	65	71	60
	MDSL CASP1KO + 0.1 ng IL1B	69	54	25
	MDSL CASP1KO + 1 ng IL1B	54	52	55
	MDSL CASP1KO + 10 ng IL1B	47	43	30
Figure 1K
	Sample Name	CFU 1st Plating						CFU 2nd Plating						CFU 3rd Plating
	WT KO	39	14	18	20	17	16	177	147	119	113	120	122	1	0	0	0	0	0
	Tet2 KO	47	48	37	46	52	54	231	236	242	300	236	308	323	275	256	331	341	213
	Casp1KO	30	37	19	26	36	14	68	79	42	78	73	77	0	0	0	0	0	0
	Tet2KO;Casp1KO	29	40	17	33	27	33	227	222	255	214	220	224	175	167	121	189	175	127
		CFU 4th Plating						CFU 5th Plating
	WT KO	0	0	0	0	0	0	0	0	0	0	0	0
	Tet2 KO	30	20	24	26	28	27	239	602	716	560	364	360
	Casp1KO	0	0	0	0	0	0	0	0	0	0	0	0
	Tet2KO;Casp1KO	0	3	4	5	4	1	82	58	88	64	66	48
Figure 1M
	Sample Name	CFU
	Casp1+/+;RosaCreER	184	177	196
	Casp1+/+;RosaCreER +4OHT	134	128	143
	Casp1-/-;RosaCreER	223	226	197
	Casp1-/-;RosaCreER +4OHT	86	65	81
Figure 2F
	Sample Name	CFU
	THP1 WT + Vector	237	227	218
	THP1 WT + CASP1-WT	162	152	176
	THP1 CASP1KO + CASP1-C265A	172	177	128
	THP1 CASP1KO + CASP1-D5N	17	20	25
	THP1 WT + Vector	259	248	200
	THP1 WT + CASP1-WT	258	247	212
	Casp1KO + Vector	52	42	42
	Casp1KO + CASP1-WT	294	213	255
Figure 2M
	Sample Name	CFU
	THP1 +0nM dCASP1-55	383	405	435
	THP1 +200nM dCASP1-55	297	294	236
	THP1 +0nM dCASP1-55	234	255	n/a
	THP1 +200nM dCASP1-55	177	180	183
	THP1 +400nM dCASP1-55	186	117	132
	THP1 +600nM dCASP1-55	177	147	96
	Sample Name	CFU
	MDSL +0nM dCASP1-55	263	225	223
	MDSL +200nM dCASP1-55	200	171	173
	MDSL +400nM dCASP1-55	214	165	188
	MDSL +600nM dCASP1-55	153	163	157
	Sample Name	CFU
	PD-AML(14) +0nM dCASP1-55	169	131	130
	PD-AML(14) +250nM dCASP1-55	102	105	87
	PD-AML(14) +500nM dCASP1-55	94	95	77
	PD-AML(14) +1000nM dCASP1-55	71	92	60
	Sample Name	CFU
	AML(16) +0nM dCASP1-55	216	227	246
	AML(16) +600nM dCASP1-55	119	96	103
	Sample Name	CFU
	AML(11) +0nM dCASP1-55	45	40	46
	AML(11) +600nM dCASP1-55	29	26	21
	Sample Name	CFU 1st Plating			CFU 2nd Plating
	AML(81) +0nM dCASP1-55	186	226	205	148	153	142
	AML(81) +600nM dCASP1-55	150	124	141	4	7	12
	Sample Name	CFU
	CD34+ +0nM dCASP1-55	214	229	228
	CD34+ +250nM dCASP1-55	208	254	245
	CD34+ +500nM dCASP1-55	179	244	234
	CD34+ +1000nM dCASP1-55	252	257	248
Figure 3J
	Sample Name	CFU
	THP1 WT + Vector	139	137	127
	THP1 WT + IkB SuperRepressor	170	123	137
	CASP1KO + Vector	44	40	52
	CASP1KO + IkB SuperRepressor	164	129	164
Figure 4E
	Sample Name	CFU
	THP1 WT + Vector	259	248	200
	THP1 WT + CASP1-WT	258	247	212
	Casp1KO + Vector	52	42	42
	Casp1KO + CASP1-WT	294	213	255
	Casp1KO + CASP1Δ1-20	5	8	10
	Casp1KO + CASP1Δ300-330	229	206	207
	Casp1KO + CASP1Δ385-403	190	195	198
Figure 4M
	Sample Name	CFU
	THP1 WT + shSCR	136	142	112
	THP1 WT+ shRPTOR-2	78	86	96
	THP1 WT + shSCR	215	166	244
	THP1 CASP1 KO + shSCR	39	71	51
	THP1 CASP1 KO + shRPTOR	101	109	89
		CFU
	MDSL WT + shSCR	109	129	87
	MDSL CASP1 KO + shSCR	17	19	13
	MDSL WT+ shRPTOR-2	99	62	71
	MDSL CASP1 KO + shRPTOR	72	73	55
Suppmemental Figure 2I
	Sample Name	CFU
	THP1 WT-EV	157	143
	THP1 WT-Casp1-Flag	227	203
	THP1 CASP1KO -EV	35	30
	THP1 CASP1KO -Casp1-Flag	168	132
	Sample Name	CFU
	MDSL WT-EV	272	349	354
	MDSL WT-Casp1-Flag	180	184	192
	MDSL CASP1KO -EV	37	27	29
	MDSL CASP1KO -Casp1-Flag	277	269	279
Suppmemental Figure 4A
	Sample Name	CFU
	THP1 +Vehicle	227	167	172
	THP1 +0.1uM VX-765	177	154	194
	THP1 +1uM VX-765	273	228	174
	THP1 +10uM VX-765	152	175	130
	Sample Name	CFU
	MDSL +Vehicle	152	152	130
	MDSL +0.1uM VX-765	180	155	130
	MDSL +1uM VX-765	135	159	153
	MDSL +10uM VX-765	164	157	198
