# Supplementary material for: Scaffolding-dependent CASP1 constrains excessive cell-intrinsic inflammatory signaling in leukemia
Source: Cell Chem Biol. Author manuscript; Available in PMC 2026 Jun 28. (PMC13310425; doi:10.1016/j.chembiol.2025.12.002)
Supplement: Table S6 [file NIHMS2173962-supplement-Table_S6.xlsx]

## Sheet: Table S6
Table S6. Oligonucleotide and primer sequences, related to STAR Methods.
	Name	Sequence (5' - 3')	Source
	Lentiguide sgCASP1_F	CACCGACAGACAAGGGTGCTGAACA	IDT
	Lentiguide sgCASP1_R	AAACTGTTCAGCACCCTTGTCTGTC	IDT
	TET2 F	AAGAATTGCTACAGGCCTGC	IDT
	TET2 R	TTCTTTAGCCCTTGCTGAGC	IDT
	Tet2 loxP3R	TAGAGGGAGGGGGCATAAGT	IDT
	mouse Casp1_wt_F4	AGATACAATTTCCTTCCTAGTGTTGA	IDT
	mouse Casp1_wt_R4	TTGCAATTGGATGTTACATGGCT	IDT
	mouse Casp1_Ex8small Fwd	CAGATAATGTGTCTTGGAGACATCC	IDT
	mouse Casp1_Ex8small Rev	TCCAAGTCACAAGACCAGGC	IDT
	mouse Casp1_fl_F	CGCCCGGGTATTTCTATCAA	IDT
	mouse Casp1_fl_R	TTTCAAGCTTGGGCACTTCA	IDT
	sgRNA 1 (Exon 3 Caspase-1)	AAUUAAUGUCAAGGAAGAUG	Synthego
	sgRNA 2 (Exon 3 Caspase-1)	GGAGUACUUUCUUCCUUUCC	Synthego
	sgRNA 3 (Exon 3 Caspase-1)	CUUUUCAUAGAUCAAACAUC	Synthego
