# Supplementary material for: Scaffolding-dependent CASP1 constrains excessive cell-intrinsic inflammatory signaling in leukemia
Source: Cell Chem Biol. Author manuscript; Available in PMC 2026 Jun 28. (PMC13310425; doi:10.1016/j.chembiol.2025.12.002)
Supplement: Table S7 [file NIHMS2173962-supplement-Table_S7.xlsx]

## Sheet: Table S7
Table S7. CASP1 tiled CRISPR screen oligonucleotide sequences, related to STAR Methods.
	Name	sgRNA sequence	sgRNA Guide
	E1_1	GCAGGGCCTGTACATGTATT	CASP1 sgRNAs
	E1_2	GGCAGGGCCTGTACATGTAT	NT Control sgRNAs
	E1_3	GTATTTCCCAATACATGTAC	Common Essential sgRNAs
	E1_4	CTTCGCCTTCCTTTTTGGCA
	E1_5	GCTTCGCCTTCCTTTTTGGC
	E1_6	GTATGCTTCGCCTTCCTTTT
	E1_7	ATGTACAGGCCCTGCCAAAA
	E1_8	ACAGGCCCTGCCAAAAAGGA
	E1_9	TCAGTTTCAGTCACACAAGA
	E1_10	CAGTTTCAGTCACACAAGAA
	E1_11	TTTCAGTCACACAAGAAGGG
	E2_1	ACATGTTGAAAGTCTGACAG
	E2_2	CATGTTGAAAGTCTGACAGA
	E2_3	TCTGACAGAGGGTACAGAAT
	E2_4	GTCGCATGTTTATTTAACTC
	E2_5	AAATAAACATGCGACATAAG
	E2_6	AAATGGTAAACTCAGTCTTC
	E2_7	ATAGTCTCCATACATGTGCA
	E2_8	GGTCACTCCATGCACATGTA
	E2_9	CACATGTATGGAGACTATTG
	E2_10	ACATGTATGGAGACTATTGA
	E2_11	GACTATTGAGGGAAACAAGT
	E2_12	GACAGCAATACAGTAAGAAG
	E2_13	ACAGCAATACAGTAAGAAGA
	E2_14	AGAGGGATTACCCAACTGTG
	E2_15	CTTTCTGTTGATTACATGAG
	E2_16	GATTACATGAGAGGAATATG
	E2_17	CCTTGTCTGTTTAGAGCACA
	E2_18	CCTTGTGCTCTAAACAGACA
	E2_19	CTAAACAGACAAGGTCCTGA
	E2_20	TTGTACCTTCACCCATGGAA
	E2_21	ATTTATTGTACCTTCACCCA
	E2_22	AAAGCTGTTTATCCGTTCCA
	E2_23	AAGCTGTTTATCCGTTCCAT
	E2_24	TTTATCCGTTCCATGGGTGA
	E2_25	TGGATGAATTATTACAGACA
	E2_26	GGATGAATTATTACAGACAA
	E2_27	ACAGACAAGGGTGCTGAACA
	E2_28	ACGTGAAAATGCTACAGTTA
	E2_29	AACGGAGTCAATCAAAGCTC
	E2_30	TAACGGAGTCAATCAAAGCT
	E2_31	CTGTGCCCCTTTCGGAATAA
	E2_32	TGGCATGCCTGTGCCCCTTT
	E2_33	ATTGACTCCGTTATTCCGAA
	E2_34	TTGACTCCGTTATTCCGAAA
	E2_35	TGACTCCGTTATTCCGAAAG
	E2_36	CGTTATTCCGAAAGGGGCAC
	E2_37	TTGTGAAGAAGACAGTTACC
	E2_38	AAGAAGACAGTTACCTGGCA
	E3_1	CTTGAGAGTCTTGCATATTA
	E3_2	CTTAATATGCAAGACTCTCA
	E4_1	GGGTTGTCCTGCACTGCCTG
	E4_2	CTGAGGATGTGGGCATAGCT
	E4_3	CCTGAGGATGTGGGCATAGC
	E4_4	CCTTCTGAGCCTGAGGATGT
	E4_5	CCCTTCTGAGCCTGAGGATG
	E4_6	GACATTCCCTTCTGAGCCTG
	E4_7	CCAGCTATGCCCACATCCTC
	E4_8	CCCACATCCTCAGGCTCAGA
	E4_9	CCACATCCTCAGGCTCAGAA
	E4_10	TATCCTTTGAGCTTCTTCTA
	E4_11	ATATCCTTTGAGCTTCTTCT
	E4_12	GCTCCCTAGAAGAAGCTCAA
	E4_13	TAGAAGAAGCTCAAAGGATA
	E4_14	AAGGATATGGAAACAAAAGT
	E4_15	ATGGAAACAAAAGTCGGCAG
	E4_16	CTATCCTTGGGTTCTGAGCA
	E4_17	TTTCACCCCACTCTATCCTT
	E4_18	CTTTCACCCCACTCTATCCT
	E4_19	GGTGCCATGCTCAGAACCCA
	E4_20	CTCAGAACCCAAGGATAGAG
	E4_21	TCAGAACCCAAGGATAGAGT
	E4_22	CAGAACCCAAGGATAGAGTG
	E4_23	TGGGGTGAAAGAAACACTTC
	E4_24	CCAGAACTGCTCAATGAGGT
	E4_25	TTCTCCAGAACTGCTCAATG
	E4_26	CCAACCTCATTGAGCAGTTC
	E4_27	ATAGAAATCCTTTATGTAAG
	E4_28	TATAGAAATCCTTTATGTAA
	E4_29	ATATAGAAATCCTTTATGTA
	E4_30	CTTCTGCTCCCCTTACATAA
	E4_31	TTCTATAAACCTGGGATTCT
	E4_32	GGACCTCTTTCTATAAACCT
	E4_33	TGGACCTCTTTCTATAAACC
	E4_34	TTTCTATATCCTAGAATCCC
	E4_35	AATCCCAGGTTTATAGAAAG
	E4_36	CCCCGGAAGTGGATCCAATT
	E4_37	TTATAGAAAGAGGTCCAAAT
	E4_38	GATGTTATTTACCCCGGAAG
	E4_39	ATCACTGATGTTATTTACCC
	E4_40	GTCCAAATTGGATCCACTTC
	E4_41	TCCAAATTGGATCCACTTCC
	E4_42	CCAAATTGGATCCACTTCCG
	E4_43	TATTGAATGCTTATTAAGAA
	E4_44	ATTGAATGCTTATTAAGAAT
	E4_45	TCTAAAATGGGTTGTGTTTA
	E4_46	TAGAGATCAAGAAGCTGAGA
	E4_47	AGAGATCAAGAAGCTGAGAC
	E4_48	CTTCGTTGTTCTTGATAGGT
	E4_49	CTGACTTCGTTGTTCTTGAT
	E4_50	GGACATTGCAAATGCCCAGA
	E4_51	TCAGAAGCTCAGCTGCCATC
	E4_52	CAGAAGCTCAGCTGCCATCT
	E4_53	TGCTGCTTCAAGAGTATGCA
	E4_54	TGAACCATACATTGAAAAGG
	E4_55	ATGAACCATACATTGAAAAG
	E4_56	CATGAACCATACATTGAAAA
	E4_57	CCATGAACCATACATTGAAA
	E4_58	TGTTCCCCCTTTTCAATGTA
	E4_59	CCTTTTCAATGTATGGTTCA
	E4_60	CTTTTCAATGTATGGTTCAT
	E4_61	TTTTCAATGTATGGTTCATG
	E4_62	AATGTATGGTTCATGGGGTT
	E4_63	ATGGGGTTTGGTATCTTGAT
	E4_64	TTGGTATCTTGATAGGACTA
	E4_65	TATCTTGATAGGACTAAGGA
	E4_66	ATCTTGATAGGACTAAGGAA
	E4_67	TCTTGATAGGACTAAGGAAG
	E4_68	CAATTAAATATTTCCCTTCC
	E4_69	AGGGGAAGCTGTCATAAACC
	E4_70	GAAGCTGTCATAAACCAGGA
	E4_71	AAGCTGTCATAAACCAGGAA
	E4_72	CAGGAAGGGAAATATTTAAT
	E4_73	ATATTTAATTGGAAAGAACA
	E4_74	CCATTATTGGATAAATCTGT
	E4_75	CGGCTTGACTTGTCCATTAT
	E4_76	CCTACAGATTTATCCAATAA
	E4_77	TAATGAGAGCAAGACGTGTG
	E4_78	ACCTCAGCTCCAGTTCTTCT
	E4_79	GACAGTATTCCTAGAAGAAC
	E4_80	TCCTAGAAGAACTGGAGCTG
	E4_81	GGAGCTGAGGTTGACATCAC
	E4_82	GACAATGCTGCTACAAAATC
	E4_83	ACAATGCTGCTACAAAATCT
	E4_84	CAATGCTGCTACAAAATCTG
	E5_1	CAGAGGTCTTGTGCTCTGGG
	E5_2	TGTCAGAGGTCTTGTGCTCT
	E5_3	CACCAGGAACGTGCTGTCAG
	E5_4	TACCATGAGACATGAACACC
	E5_5	GACCTCTGACAGCACGTTCC
	E5_6	TTCCTGGTGTTCATGTCTCA
	E5_7	TGTTCATGTCTCATGGTATT
	E5_8	GTTCATGTCTCATGGTATTC
	E5_9	ATGTCTCATGGTATTCGGGA
	E5_10	CATTGAGTTGTAGTATATCT
	E5_11	GCATTGAGTTGTAGTATATC
	E5_12	CTTCAAACTTGGGCAGTTCT
	E5_13	GCCTGGATGATGATCACCTT
	E5_14	AAGTTTGAAGGACAAACCGA
	E5_15	ACCGAAGGTGATCATCATCC
	E5_16	ATCATCATCCAGGCCTGCCG
	E6_1	CTTTAAACCACACCACACCA
	E6_2	TCTTTAAACCACACCACACC
	E6_3	GTGTGGTTTAAAGATTCAGT
	E6_4	AAAGATTCAGTAGGAGTTTC
	E6_5	CTTCTGTAGTTGGTAAAGAT
	E6_6	TCCTCAAACTCTTCTGTAGT
	E6_7	ACCAACTACAGAAGAGTTTG
	E6_8	GATAAAATCCTTCTCTATGT
	E6_9	CGATAAAATCCTTCTCTATG
	E6_10	TAAGAAAGCCCACATAGAGA
	E7_1	CTAAATGTGCATTCCCAAAG
	E7_2	CACAGTCAGTAATACCACTT
	E7_3	ACAGTCAGTAATACCACTTT
	E7_4	AGAGGGGAGTGATTGGGATT
	E7_5	TGGGGTAGAGGGGAGTGATT
	E7_6	ATGGGGTAGAGGGGAGTGAT
	E7_7	AAAGGCGGAATGGGGTAGAG
	E7_8	AAAAGGCGGAATGGGGTAGA
	E7_9	GAAAAGGCGGAATGGGGTAG
	E7_10	AATAAGGAAAAGGCGGAATG
	E7_11	AAATAAGGAAAAGGCGGAAT
	E7_12	CAAATAAGGAAAAGGCGGAA
	E7_13	AGTAGCAAATAAGGAAAAGG
	E7_14	TTTAGTAGCAAATAAGGAAA
	E7_15	CATAAATTTAGTAGCAAATA
	E7_16	AGTATTTATACTCCAGCTGA
	E7_17	TAGTATTTATACTCCAGCTG
	E7_18	GATTTCAAACATCCCTCAGC
	E7_19	TCAGCTGGAGTATAAATACT
	E7_20	CAGCTGGAGTATAAATACTA
	E7_21	CACATTTCAAATCTCAAGAC
	E7_22	TCTCCAAGAAACATTATCTA
	E7_23	TATCCATAGATAATGTTTCT
	E7_24	ATAAAAACAGAGCCCATTGT
	E7_25	AATAAAAACAGAGCCCATTG
	E7_26	TTCTTGGAGACATCCCACAA
	E7_27	TCTTGGAGACATCCCACAAT
	E7_28	ACAATGGGCTCTGTTTTTAT
	E7_29	TCCACTAGCATCTTACCTTG
	E7_30	TGTGGAGGAAATTTTCCGCA
	E7_31	TCCGCAAGGTAAGATGCTAG
	E7_32	TATTGGAAGATAAACTTGTC
	E7_33	TTTGGAAAGAAGAGCATTAT
	E7_34	AAAGAACTCCAAAACTCTTT
	E7_35	TCTTCTTTCCAAAAGAGTTT
	E7_36	AAAAGAGTTTTGGAGTTCTT
	E7_37	TTTTGGAGTTCTTTGGAGAG
	E7_38	ATAGATTGGATTAGGCTCCT
	E7_39	AATAGATTGGATTAGGCTCC
	E7_40	TTTGGAGAGTGGACAAACCC
	E7_41	GGGTCTTAATAGATTGGATT
	E7_42	GGCTGTGGGTCTTAATAGAT
	E7_43	GATTGTTTTCTCAAGGCTGT
	E7_44	TGATTGTTTTCTCAAGGCTG
	E7_45	ACTAAATGATTGTTTTCTCA
	E7_46	TGTCTCTGCAGGGCAGGAGC
	E7_47	TTCATTTGTCTCTGCAGGGC
	E7_48	TCCATTCATTTGTCTCTGCA
	E7_49	GTCCATTCATTTGTCTCTGC
	E7_50	GCCCTGCAGAGACAAATGAA
	E7_51	CTAATAGCCATGAGAGACAC
	E7_52	TAATTTACCTGTGTCTCTCA
	E7_53	GGGCATTTTAAATCTGCTGC
	E7_54	GCATTGAATGACCCTCCTCA
	E7_55	AGCATTGAATGACCCTCCTC
	E7_56	AGCAGATTTAAAATGCCCTG
	E7_57	AGATTTAAAATGCCCTGAGG
	E7_58	GATTTAAAATGCCCTGAGGA
	E7_59	TCAATGCTTACATACATATA
	E7_60	ATGGTTATACTTGTTGCAGA
	E7_61	CTATATTTGTTGTAGTTTTT
	E7_62	AAATCGAACCTAAAAGAGTA
	E7_63	GGCATCTGCGCTCTACCATC
	E7_64	TTTTCATTTGAGCAGCCAGA
	E7_65	AAAGTCACTCTTTCAGTGGT
	E7_66	CAAAGTCACTCTTTCAGTGG
	E7_67	TGTCAAAGTCACTCTTTCAG
	E7_68	TATTTTAATGTCCTGGGAAG
	E7_69	GTTTCCTTATTTTAATGTCC
	E7_70	AGATGTTTCTACCTCTTCCC
	E7_71	CTTCCCAGGACATTAAAATA
	E7_72	GAAACTGTATGAATGTCTGT
	E7_73	CTGTATGAATGTCTGTGGGC
	E7_74	TGTGGGCAGGTACATGTGTA
	E7_75	GGCAGGTACATGTGTATGGT
	E7_76	GCAGGTACATGTGTATGGTC
	E7_77	CATGTGTATGGTCGGGAGTG
	E7_78	ATGTGTATGGTCGGGAGTGT
	E7_79	GTATGGTCGGGAGTGTGGGA
	E7_80	TCGGGAGTGTGGGAAGGTTG
	E7_81	AGTGTGGGAAGGTTGAGGAA
	E7_82	GTGTGGGAAGGTTGAGGAAA
	E7_83	CCTAGAGTTCTTGACTCAAA
	E7_84	CCATTTGAGTCAAGAACTCT
	E7_85	GTCAAGAACTCTAGGTTTAC
	E7_86	TGTGGGCGCTCACACAGTGT
	E7_87	ATTGAAACATTTCAAATTAT
	E7_88	GAATTCAGCTGTATACTTAC
	E7_89	ACTTCTGGTAGCATGCATTT
	E7_90	ACTTCAGTATTTTCTGTATA
	E7_91	CTCTGCACTGACCAGAAGAA
	E7_92	GGGTCTAAATGAAAAACTTT
	E7_93	GGGGTCTAAATGAAAAACTT
	E7_94	TATCAGATGAATCTCAAAAG
	E7_95	ATATCAGATGAATCTCAAAA
	E7_96	AATATCAGATGAATCTCAAA
	E7_97	TTTTGAGATTCATCTGATAT
	E7_98	GTAGTCTTACGGCCACTTCT
	E7_99	ATCTGATATTGGCCTAGAAG
	E7_100	AGTGAGGGTTTGTAGTCTTA
	E7_101	AGAGAAACATCCAAAAGTGA
	E7_102	GAGAGAAACATCCAAAAGTG
	E7_103	AGACTACAAACCCTCACTTT
	E7_104	AATATACCCTGCTGAGGTGA
	E7_105	TGTTTAAATATACCCTGCTG
	E7_106	TTTCTCTCCTTCACCTCAGC
	E7_107	TTCTCTCCTTCACCTCAGCA
	E7_108	GTATATTTAAACATAGCATG
	E7_109	GGAACATACACAATTTTAAA
	E7_110	AAAATTGTGTATGTTCCCAT
	E7_111	ATTGTGTATGTTCCCATTGG
	E7_112	ATTCCAAAAACCTTTACAGA
	E7_113	GTGAAGAGATCCTTCTGTAA
	E7_114	GATCCTTCTGTAAAGGTTTT
	E7_115	TTCAGTGTGGGAGAAAAATG
	E7_116	AGTCCCTGTTTCTTCAGTGT
	E7_117	CAGTCCCTGTTTCTTCAGTG
	E7_118	TTCTCCCACACTGAAGAAAC
	E7_119	TCTCCCACACTGAAGAAACA
	E7_120	CACACTGAAGAAACAGGGAC
	E7_121	ACTGGAACTTAGAGTGACTA
	E7_122	TTAATCTGTCAGACCCAAAC
	E7_123	GTCAGACCCAAACTGGCTAT
	NT Control_0	CCACACCTGTCTAGCATGAC
	NT Control_1	CCAGTTGCTCTGGGGGAACA
	NT Control_2	ATTCAGCGCGCTCGCCCTGG
	NT Control_3	ATCTGCCATGGCGTCCTGGC
	NT Control_4	CGACCCATGGATGTGAACCC
	NT Control_5	TCGGCTACGGCGTGGAGAAG
	NT Control_6	TGAGCATTCGTAGCCCAGCA
	NT Control_7	CATTGCACGCCACAGCATTG
	NT Control_8	GTCTTCACAGGGTGCAACGA
	NT Control_9	CATGGCATAAGTATAAGACA
	NT Control_10	CGGCTCGTTCTACGCACTGA
	ABCG8_1	GAGTCCTACGAAGATGCCTG
	ACCSL_1	GATCAACCTCCTACAGTCTG
	ACTL7A_1	ATCGCAAGGAGACATTCGTG
	ACTL7B_1	AGCCGCGCCGACTACGCTGG
	ACTL9_1	TAAGCACCACTATTGCTACG
	ACTRT1_1	TGATTAGACAGGTAGAAACC
	ADAD1_1	AGGTGAATACAATTACAGCC
	ADAM18_1	AGTAAGTATGCTATGTCATG
	ADAM2_1	TTGAAAAAAGGATCTAAGCG
	ADAM20_1	TAAGGGCAACCAAGGACTCA
	ADAM30_1	CCCCTTATGAGAATAAGGCG
	ADH7_1	TACATTTACCGAGTACACAG
	AFM_1	AGAGAATATTCACCGTGTCA
	AICDA_1	TGTCGGGCACAGTCGTAGCA
	AIPL1_1	TGCCCCGAGTGATTACCAGA
	ALPI_1	CCGTTCGCAGACATACAATG
	ALPPL2_1	TTGTCTACACTGTATGTCTG
	ALX3_1	GCCGCGCGTTACCTTCCGCG
	AMELX_1	TGGGCTCGTAACCATAGGAA
	ANKRD30A_1	AAACATCTGAGAAATTTACG
	ANKRD60_1	CCCGCACGGTCATGTCGCCG
	ANTXRL_1	CACACCCAGGGTGTAAACGT
	APOA4_1	CAAGATTGACCAGACCGTGG
	APOBEC1_1	TAGAAGACGTCAAACTCCCA
	APOF_1	GTGTAGCATTCACACCACCC
	AQP12A_1	GCAGAGACTGCTCGGCCATG
	AQP8_1	GGCTCGTGATTGCCACGCTG
	ARGFX_1	ACTGGTAGAACTCTCAGTGA
	ART1_1	GGCTGCAACATGCTTCAGGG
	ASB17_1	TCAAGACAGAAGTTGTAACC
	ASIC5_1	AAGCCTAACCCATCAAACTG
	ASZ1_1	TGCTCGAGATGGTCACACCC
	ATOH1_1	GGAATGTAGCAAATACTGGG
	ATP4B_1	GACAGTGGACCCGTACACAC
	ATP6V1G3_1	AAAGCGATTGAAGCAAGCCA
	AWAT1_1	CATGAGGTACTCCCTAACAA
	AWAT2_1	TCCCAGTGTGAGTATGTAAG
	B3GNT6_1	GAGGCGTTCGCCACGCACGG
	BANF2_1	GCGATCAATTTGGTCACCAA
	BARHL1_1	TTTATACTCAGAGTCCGATG
	BEND2_1	TCTGGCAAATAACCCTGGTG
	BHLHE23_1	GGCTGCGGGTCTCGCCTACG
	BIRC8_1	GAGCAACTATAAAACGCTTG
	BMP10_1	AGGGATCGTATGATATACGA
	BMP15_1	TAGAGAGAACCGCACCATTG
	BPIFA1_1	ACTTGGAGCTTTATGCCGAG
	BPIFA3_1	TGCACATATGAGCATCGTTG
	BPIFB3_1	GGTCTGCAGGAGTCCAAACG
	BPIFB6_1	GGCATGGACATCATGAACCG
	BPIFC_1	GATACCGGTAAAGTAGACTC
	BPY2_1	GCCCTCTGTAAGCAGCACCT
	BRDT_1	CAACTCCAGTTCACAAACTG
	BSND_1	GGCTCATGAGGAACGTACCG
	C10orf113_1	CTCTCTCTCATATAAGCTAG
	C10orf120_1	AATTCTACAGATCAGACCCA
	C10orf53_1	GCGCTATGGGCCCTACAGCG
	C11orf40_1	GGGTGATAACGGCCACACCT
	C12orf40_1	TATTAAACATAGATGAGCAA
	C16orf78_1	GAAGAAACAAGCTCCCGAGG
	C17orf102_1	CAGTGCCCAGCGAACTCTGG
	C17orf78_1	ATTCCCAGGAGTTATAGAAG
	C1orf146_1	GTATTCGTAAGTTACAACCC
	C20orf173_1	AGGTGTCAGATCCAGATAGG
	C20orf203_1	CTGTGATCCAGCATGTTGGG
	C2orf71_1	TTCATCTCTTAGTGACAGCG
	C2orf83_1	ATGACTGTGGTTGACAACCA
	C3orf30_1	GGACCGCAGAATGTCTGGCG
	C6orf10_1	AAGAAATTGAACTTACCGCG
	C7orf66_1	GCTGTGATGACACCCAGTGA
	C7orf71_1	ACTCTCGGCCTCATTATGAG
	C8A_1	ATCTGGTTTAGTACCGACAC
	C8B_1	AATACCTGTGATCAAGAACT
	C8orf86_1	GAAGAATGAGAGATCACTGT
	CABP2_1	GGCCGTACATACGAGTTGGG
	CABP5_1	TGTTTCTGCAAGCAATTTGG
	CABS1_1	ATTCATTTACTGAAGTGACG
	CACNG2_1	TCTGGAGTAGAGCCAATAGT
	CACNG3_1	GTTTATATATCAGCCAACGC
	CACNG5_1	AAGGCCAGTATCGTCCGGTG
	CATSPER4_1	CCGACCGTAGGACTCGTGAA
	CCDC155_1	AGAATACAGAGTGACGACGC
	CCDC172_1	AGTCGCCGTTTGATGCGAGA
	CCDC83_1	AGATGACGAGGATTAGAGGT
	CCKAR_1	GCACCAAGTTGCTATAAATG
	CCL1_1	GGAGCAAGAGATTCCCCTGA
	CCT8L2_1	CAGATATTGCTAACCCCGGG
	CD200R1L_1	ACTCATGACGGGTATTACAG
	CDCP2_1	AATGGGGCCTCACCAGACAA
	CDX2_1	CTACGGCGGTTACCACGTGG
	CDX4_1	GCCAGCCTCCAATTTCGCTG
	CDY1_1	TCTGCACCAGGACGTGACAA
	CDY1B_1	CAGGACGTGACAAAGGGTCC
	CDY2A_1	AATATTACTGATGACAGCAG
	CDY2B_1	TACAATGTCTCTGTATGTGA
	CEACAM7_1	CGAGAGACAATATACCCCAA
	CELA2A_1	CCACCCTAGTCACATAAGGT
	CELA3A_1	GTTGGGAAGGATGTCACCAG
	CELA3B_1	GGAAGCTTCTACCACACCTG
	CER1_1	GAGAGAAATGCATCCATCCA
	CETN1_1	ACCTAAGCCCGAGCTCACTG
	sg_PCNA_1	GGACTCGTCCCACGTCTCTT
	sg_PCNA_2	CTACCGCTGCGACCGCAACC
	sg_POLR2D_1	TGAGAGTGCAGAGGACGAAC
	sg_POLR2D_2	TGGGCAAAGGTTGGCCAAAC
	sg_POLR2A_1	AAGCGAATGTCTGTGACGGA
	sg_POLR2A_2	CAGGGGGTGATTGAGCGGAC
	sg_PRL9_1	GGACGCACAGTTATCGTGAA
	sg_PRL9_2	AATGTAGAACTCAGCCTTCT
	sg_RPL23A_1	TGCGGATCTTCTTCTTTTTG
	sg_RPL23A_2	GTCGCAGTGTCTTCGGCCGC
	sg_CDK9_1	CTGGCCGGTCTTGCGGTGCC
	sg_CDK9_2	GATCTCCCGCAAGGCTGTAA
	sg_CDK1_1	GGGTTCCTAGTACTGCAATT
	sg_CDK1_2	AATCCATGTACTGACCAGGA
	sg_RPA3_1	CCGGCGTTGATGCGCGACCT
	sg_RPA3_2	GCCGGCGTTGATGCGCGACC
	sg_hBRD4_309	TAAGATCATTAAAACGCCTA
	sg_hBRD4_336	GGGAACAATAAAGAAGCGCT
	sg_hMYC_1138	ACAACGTCTTGGAGCGCCAG
	sg_hMYC_122	GCCGTATTTCTACTGCGACG
	sg_hRPS20_172	AAGCCGCAACGTAAAATCCT
	sg_hRPS20_90	ACCAGTTCGAATGCCTACCA
